# Supplementary material for: Analysis of metabolic dynamics during drought stress in Arabidopsis plants
Source: Sci Data. 2022 Mar 21;9:90. doi: 10.1038/s41597-022-01161-4 (PMC8938536; doi:10.1038/s41597-022-01161-4)
Supplement: Supplementary file 1 — Supplementary Table 1 [file 41597_2022_1161_MOESM1_ESM.xlsx]

## Sheet: Sheet1
# Supplementary table 1: Metabolomics sample metadata
Genotype	Condition	Replicate	Tissue	mg	Filename	SET	Injection date (mm/dd/yyyy)	Run date (mm/dd/yyyy)
Col-0 WT	0	1	root	34.6	15316oA_3	1	2015-11-26	2015-11-26
Col-0 WT	0	2	root	30.6	15316oA_4	1	2015-11-26	2015-11-26
bri1-301bak1brl1brl3	0	1	root	26.9	15316oA_5	1	2015-11-26	2015-11-26
bri1-301bak1brl1brl3	0	2	root	30.7	15316oA_6	1	2015-11-26	2015-11-26
35S:BRL3-GFP	0	1	root	32.4	15316oA_7	1	2015-11-26	2015-11-26
35S:BRL3-GFP	0	2	root	28.4	15316oA_8	1	2015-11-26	2015-11-26
Col-0 WT	1W	1	root	31.3	15316oA_11	1	2015-11-26	2015-11-26
Col-0 WT	1W	2	root	31.4	15316oA_12	1	2015-11-26	2015-11-26
Col-0 WT	1D	1	root	36.9	15316oA_13	1	2015-11-26	2015-11-26
Col-0 WT	1D	2	root	34.3	15316oA_14	1	2015-11-26	2015-11-26
bri1-301bak1brl1brl3	1W	1	root	26	15316oA_15	1	2015-11-26	2015-11-26
bri1-301bak1brl1brl3	1W	2	root	26.2	15316oA_16	1	2015-11-26	2015-11-26
bri1-301bak1brl1brl3	1D	1	root	31.9	15316oA_17	1	2015-11-26	2015-11-26
bri1-301bak1brl1brl3	1D	2	root	32.5	15316oA_18	1	2015-11-26	2015-11-26
35S:BRL3-GFP	1W	1	root	30	15316oA_19	1	2015-11-26	2015-11-26
35S:BRL3-GFP	1W	2	root	17	15316oA_20	1	2015-11-26	2015-11-26
35S:BRL3-GFP	1D	1	root	26.4	15316oA_21	1	2015-11-26	2015-11-26
35S:BRL3-GFP	1D	2	root	25	15316oA_22	1	2015-11-26	2015-11-26
Col-0 WT	2W	1	root	35.9	15316oA_27	1	2015-11-26	2015-11-26
Col-0 WT	2W	2	root	36.5	15316oA_28	1	2015-11-26	2015-11-26
Col-0 WT	2D	1	root	33.3	15316oA_29	1	2015-11-26	2015-11-26
Col-0 WT	2D	2	root	35.1	15316oA_30	1	2015-11-26	2015-11-26
bri1-301bak1brl1brl3	2W	1	root	34	15316oA_31	1	2015-11-26	2015-11-26
bri1-301bak1brl1brl3	2W	2	root	29	15316oA_32	1	2015-11-26	2015-11-26
bri1-301bak1brl1brl3	2D	1	root	33.9	15316oA_33	1	2015-11-26	2015-11-26
bri1-301bak1brl1brl3	2D	2	root	33.6	15316oA_34	1	2015-11-26	2015-11-26
35S:BRL3-GFP	2W	1	root	31.1	15316oA_35	1	2015-11-26	2015-11-26
35S:BRL3-GFP	2W	2	root	34.5	15316oA_36	1	2015-11-26	2015-11-26
35S:BRL3-GFP	2D	1	root	35.8	15316oA_37	1	2015-11-26	2015-11-26
35S:BRL3-GFP	2D	2	root	19.5	15316oA_38	1	2015-11-26	2015-11-26
Col-0 WT	3W	1	root	36	15316oA_43	1	2015-11-26	2015-11-26
Col-0 WT	3W	2	root	35.1	15316oA_44	1	2015-11-26	2015-11-26
Col-0 WT	3D	1	root	34.7	15316oA_45	1	2015-11-26	2015-11-26
Col-0 WT	3D	2	root	35.7	15316oA_46	1	2015-11-26	2015-11-26
bri1-301bak1brl1brl3	3W	1	root	33.6	15316oA_47	1	2015-11-26	2015-11-26
35S:BRL3-GFP	3D	1	root	35.4	15316oA_48	1	2015-11-26	2015-11-26
35S:BRL3-GFP	3D	1	root	35.4	15316oA_49	1	2015-11-26	2015-11-26
35S:BRL3-GFP	3D	2	root	34.3	15316oA_50	1	2015-11-26	2015-11-26
Col-0 WT	4W	1	root	31.7	15316oA_56	1	2015-11-26	2015-11-26
Col-0 WT	4W	2	root	26.5	15316oA_57	1	2015-11-26	2015-11-26
Col-0 WT	4D	1	root	35.1	15316oA_58	1	2015-11-26	2015-11-26
Col-0 WT	4D	2	root	35	15316oA_59	1	2015-11-26	2015-11-26
bri1-301bak1brl1brl3	4W	1	root	30.9	15316oA_60	1	2015-11-26	2015-11-26
bri1-301bak1brl1brl3	4W	2	root	32.9	15316oA_61	1	2015-11-26	2015-11-26
bri1-301bak1brl1brl3	4D	1	root	34.9	15316oA_62	1	2015-11-26	2015-11-26
bri1-301bak1brl1brl3	4D	2	root	30.7	15316oA_63	1	2015-11-26	2015-11-26
35S:BRL3-GFP	4W	1	root	32.3	15316oA_64	1	2015-11-26	2015-11-26
35S:BRL3-GFP	4W	2	root	35	15316oA_65	1	2015-11-26	2015-11-26
35S:BRL3-GFP	4D	1	root	34.9	15316oA_66	1	2015-11-26	2015-11-26
35S:BRL3-GFP	4D	2	root	34.3	15316oA_67	1	2015-11-26	2015-11-26
Col-0 WT	5W	1	root	25.5	15316oA_72	1	2015-11-26	2015-11-26
Col-0 WT	5W	2	root	26.7	15316oA_73	1	2015-11-26	2015-11-26
Col-0 WT	5D	1	root	34.2	15316oA_74	1	2015-11-26	2015-11-26
Col-0 WT	5D	2	root	32.4	15316oA_75	1	2015-11-26	2015-11-26
bri1-301bak1brl1brl3	5W	1	root	32.1	15316oA_76	1	2015-11-26	2015-11-26
bri1-301bak1brl1brl3	5W	2	root	34.1	15316oA_77	1	2015-11-26	2015-11-26
bri1-301bak1brl1brl3	5D	1	root	33.6	15316oA_78	1	2015-11-26	2015-11-26
bri1-301bak1brl1brl3	5D	2	root	32.7	15316oA_79	1	2015-11-26	2015-11-26
35S:BRL3-GFP	5W	1	root	27.1	15316oA_80	1	2015-11-26	2015-11-26
35S:BRL3-GFP	5W	2	root	26.2	15316oA_81	1	2015-11-26	2015-11-26
35S:BRL3-GFP	5D	1	root	32.2	15316oA_82	1	2015-11-26	2015-11-26
35S:BRL3-GFP	5D	2	root	32.6	15316oA_83	1	2015-11-26	2015-11-26
Col-0 WT	6W	1	root	23	15316oA_87	1	2015-11-26	2015-11-26
Col-0 WT	6W	2	root	8.1	15316oA_88	1	2015-11-26	2015-11-26
Col-0 WT	6D	1	root	32	15316oA_89	1	2015-11-26	2015-11-26
Col-0 WT	6D	2	root	37.8	15316oA_90	1	2015-11-26	2015-11-26
bri1-301bak1brl1brl3	6W	1	root	29.6	15316oA_91	1	2015-11-26	2015-11-26
bri1-301bak1brl1brl3	6W	2	root	32.1	15316oA_92	1	2015-11-26	2015-11-26
bri1-301bak1brl1brl3	6D	1	root	32.5	15316oA_93	1	2015-11-26	2015-11-26
bri1-301bak1brl1brl3	6D	2	root	20.5	15316oA_94	1	2015-11-26	2015-11-26
35S:BRL3-GFP	6W	1	root	29.5	15316oA_95	1	2015-11-26	2015-11-26
35S:BRL3-GFP	6W	2	root	22.6	15316oA_96	1	2015-11-26	2015-11-26
35S:BRL3-GFP	6D	1	root	34	15316oA_97	1	2015-11-26	2015-11-26
35S:BRL3-GFP	6D	2	root	24.2	15316oA_98	1	2015-11-26	2015-11-26
Arabidopsis control			root		15316oA_102	1	2015-11-26	2015-11-26
blank			root		15316oA_103	1	2015-11-26	2015-11-26
Col-0 WT	0	3	root	35.5	15317oA_1	2	2015-11-27	2015-11-27
Col-0 WT	0	4	root	34.1	15317oA_2	2	2015-11-27	2015-11-27
Col-0 WT	0	5	root	32.9	15317oA_3	2	2015-11-27	2015-11-27
bri1-301bak1brl1brl3	0	3	root	30	15317oA_4	2	2015-11-27	2015-11-27
bri1-301bak1brl1brl3	0	4	root	34	15317oA_5	2	2015-11-27	2015-11-27
bri1-301bak1brl1brl3	0	5	root	30	15317oA_6	2	2015-11-27	2015-11-27
35S:BRL3-GFP	0	3	root	33.8	15317oA_7	2	2015-11-27	2015-11-27
35S:BRL3-GFP	0	4	root	32	15317oA_8	2	2015-11-27	2015-11-27
35S:BRL3-GFP	0	5	root	30	15317oA_9	2	2015-11-27	2015-11-27
Col-0 WT	1W	3	root	36	15317oA_13	2	2015-11-27	2015-11-27
Col-0 WT	1W	4	root	32	15317oA_14	2	2015-11-27	2015-11-27
Col-0 WT	1W	5	root	35.8	15317oA_15	2	2015-11-27	2015-11-27
Col-0 WT	1D	3	root	36	15317oA_16	2	2015-11-27	2015-11-27
Col-0 WT	1D	4	root	44	15317oA_17	2	2015-11-27	2015-11-27
Col-0 WT	1D	5	root	36	15317oA_18	2	2015-11-27	2015-11-27
bri1-301bak1brl1brl3	1W	3	root	5	15317oA_19	2	2015-11-27	2015-11-27
bri1-301bak1brl1brl3	1W	4	root	20	15317oA_20	2	2015-11-27	2015-11-27
bri1-301bak1brl1brl3	1W	5	root	29.3	15317oA_21	2	2015-11-27	2015-11-27
bri1-301bak1brl1brl3	1D	3	root	25.8	15317oA_22	2	2015-11-27	2015-11-27
bri1-301bak1brl1brl3	1D	4	root	35	15317oA_23	2	2015-11-27	2015-11-27
bri1-301bak1brl1brl3	1D	5	root	29	15317oA_24	2	2015-11-27	2015-11-27
35S:BRL3-GFP	1W	3	root	27.5	15317oA_25	2	2015-11-27	2015-11-27
35S:BRL3-GFP	1W	4	root	34	15317oA_26	2	2015-11-27	2015-11-27
35S:BRL3-GFP	1W	5	root	32	15317oA_27	2	2015-11-27	2015-11-27
35S:BRL3-GFP	1D	3	root	19	15317oA_28	2	2015-11-27	2015-11-27
35S:BRL3-GFP	1D	4	root	35.5	15317oA_29	2	2015-11-27	2015-11-27
35S:BRL3-GFP	1D	5	root	24	15317oA_30	2	2015-11-27	2015-11-27
Col-0 WT	2W	3	root	34.8	15317oA_37	2	2015-11-27	2015-11-27
Col-0 WT	2W	4	root	35	15317oA_38	2	2015-11-27	2015-11-27
Col-0 WT	2W	5	root	36	15317oA_39	2	2015-11-27	2015-11-27
Col-0 WT	2D	3	root	32.2	15317oA_40	2	2015-11-27	2015-11-27
Col-0 WT	2D	4	root	35.3	15317oA_41	2	2015-11-27	2015-11-27
Col-0 WT	2D	5	root	30.1	15317oA_42	2	2015-11-27	2015-11-27
bri1-301bak1brl1brl3	2W	3	root	14.5	15317oA_43	2	2015-11-27	2015-11-27
bri1-301bak1brl1brl3	2W	3	root	14.5	15319oA_1	2	2015-12-03	2015-12-03
bri1-301bak1brl1brl3	2W	4	root	25.6	15319oA_2	2	2015-12-03	2015-12-03
bri1-301bak1brl1brl3	2W	5	root	21.9	15319oA_3	2	2015-12-03	2015-12-03
bri1-301bak1brl1brl3	2D	3	root	35	15319oA_4	2	2015-12-03	2015-12-03
bri1-301bak1brl1brl3	2D	4	root	32	15319oA_5	2	2015-12-03	2015-12-03
bri1-301bak1brl1brl3	2D	5	root	35	15319oA_6	2	2015-12-03	2015-12-03
35S:BRL3-GFP	2W	3	root	35.4	15319oA_7	2	2015-12-03	2015-12-03
35S:BRL3-GFP	2W	4	root	35	15319oA_8	2	2015-12-03	2015-12-03
35S:BRL3-GFP	2W	5	root	35	15319oA_9	2	2015-12-03	2015-12-03
35S:BRL3-GFP	2D	3	root	33.6	15319oA_10	2	2015-12-03	2015-12-03
35S:BRL3-GFP	2D	4	root	36	15319oA_11	2	2015-12-03	2015-12-03
35S:BRL3-GFP	2D	5	root	34.8	15319oA_12	2	2015-12-03	2015-12-03
Col-0 WT	3W	3	root	31.9	15319oA_19	2	2015-12-03	2015-12-03
Col-0 WT	3W	4	root	29	15319oA_20	2	2015-12-03	2015-12-03
Col-0 WT	3W	5	root	27.9	15319oA_21	2	2015-12-03	2015-12-03
Col-0 WT	3D	3	root	35	15319oA_22	2	2015-12-03	2015-12-04
Col-0 WT	3D	4	root	30	15319oA_23	2	2015-12-03	2015-12-04
Col-0 WT	3D	5	root	35.5	15319oA_24	2	2015-12-03	2015-12-04
bri1-301bak1brl1brl3	3W	3	root	35.5	15319oA_25	2	2015-12-03	2015-12-04
bri1-301bak1brl1brl3	3W	4	root	34.4	15319oA_26	2	2015-12-03	2015-12-04
bri1-301bak1brl1brl3	3W	5	root	35.2	15319oA_27	2	2015-12-03	2015-12-04
bri1-301bak1brl1brl3	3D	3	root	33.8	15319oA_28	2	2015-12-03	2015-12-04
bri1-301bak1brl1brl3	3D	4	root	34.4	15319oA_29	2	2015-12-03	2015-12-04
bri1-301bak1brl1brl3	3D	5	root	32.7	15319oA_30	2	2015-12-03	2015-12-04
35S:BRL3-GFP	3W	3	root	34.1	15319oA_31	2	2015-12-03	2015-12-04
35S:BRL3-GFP	3W	4	root	30	15319oA_32	2	2015-12-03	2015-12-04
35S:BRL3-GFP	3W	5	root	32.3	15319oA_33	2	2015-12-03	2015-12-04
35S:BRL3-GFP	3D	3	root	33	15319oA_34	2	2015-12-03	2015-12-04
35S:BRL3-GFP	3D	4	root	31	15319oA_35	2	2015-12-03	2015-12-04
35S:BRL3-GFP	3D	5	root	35.8	15319oA_36	2	2015-12-03	2015-12-04
Col-0 WT	4W	3	root	26	15319oA_43	2	2015-12-03	2015-12-04
Col-0 WT	4W	4	root	33	15319oA_44	2	2015-12-03	2015-12-04
Col-0 WT	4W	5	root	34.1	15319oA_45	2	2015-12-03	2015-12-04
Col-0 WT	4D	3	root	32.6	15319oA_46	2	2015-12-03	2015-12-04
Col-0 WT	4D	4	root	31.8	15319oA_47	2	2015-12-03	2015-12-04
Col-0 WT	4D	5	root	32.8	15319oA_48	2	2015-12-03	2015-12-04
bri1-301bak1brl1brl3	4W	3	root	30	15319oA_49	2	2015-12-03	2015-12-04
bri1-301bak1brl1brl3	4W	4	root	30.2	15319oA_50	2	2015-12-03	2015-12-04
bri1-301bak1brl1brl3	4W	5	root	36.1	15319oA_51	2	2015-12-03	2015-12-04
bri1-301bak1brl1brl3	4D	3	root	33.3	15319oA_52	2	2015-12-03	2015-12-04
bri1-301bak1brl1brl3	4D	4	root	34.3	15319oA_53	2	2015-12-03	2015-12-04
bri1-301bak1brl1brl3	4D	5	root	33.1	15319oA_54	2	2015-12-03	2015-12-04
35S:BRL3-GFP	4W	3	root	28.7	15319oA_55	2	2015-12-03	2015-12-04
35S:BRL3-GFP	4W	4	root	32.5	15319oA_56	2	2015-12-03	2015-12-04
35S:BRL3-GFP	4W	5	root	34.1	15319oA_57	2	2015-12-03	2015-12-04
35S:BRL3-GFP	4D	3	root	35.3	15319oA_58	2	2015-12-03	2015-12-04
35S:BRL3-GFP	4D	4	root	33.5	15319oA_59	2	2015-12-03	2015-12-04
35S:BRL3-GFP	4D	5	root	36.1	15319oA_60	2	2015-12-03	2015-12-04
Col-0 WT	5W	3	root	16	15319oA_67	2	2015-12-03	2015-12-04
Col-0 WT	5W	4	root	26	15319oA_68	2	2015-12-03	2015-12-04
Col-0 WT	5W	5	root	26.1	15319oA_69	2	2015-12-03	2015-12-04
Col-0 WT	5D	3	root	34.8	15319oA_70	2	2015-12-03	2015-12-04
Col-0 WT	5D	4	root	30.5	15319oA_71	2	2015-12-03	2015-12-04
Col-0 WT	5D	5	root	33.1	15319oA_72	2	2015-12-03	2015-12-04
bri1-301bak1brl1brl3	5W	3	root	29.9	15319oA_73	2	2015-12-03	2015-12-04
bri1-301bak1brl1brl3	5W	4	root	33.5	15319oA_74	2	2015-12-03	2015-12-04
bri1-301bak1brl1brl3	5W	5	root	32	15319oA_75	2	2015-12-03	2015-12-04
bri1-301bak1brl1brl3	5D	3	root	35.2	15319oA_76	2	2015-12-03	2015-12-04
bri1-301bak1brl1brl3	5D	4	root	28.3	15319oA_77	2	2015-12-03	2015-12-04
bri1-301bak1brl1brl3	5D	5	root	27.3	15319oA_78	2	2015-12-03	2015-12-04
35S:BRL3-GFP	5W	3	root	26	15319oA_79	2	2015-12-03	2015-12-04
35S:BRL3-GFP	5W	4	root	25	15319oA_80	2	2015-12-03	2015-12-04
35S:BRL3-GFP	5W	5	root	26.2	15319oA_81	2	2015-12-03	2015-12-05
35S:BRL3-GFP	5D	3	root	33.5	15319oA_82	2	2015-12-03	2015-12-05
35S:BRL3-GFP	5D	4	root	31.5	15319oA_83	2	2015-12-03	2015-12-05
35S:BRL3-GFP	5D	5	root	35	15319oA_84	2	2015-12-03	2015-12-05
Col-0 WT	6W	3	root	35.2	15319oA_91	2	2015-12-03	2015-12-05
Col-0 WT	6W	4	root	16.8	15319oA_92	2	2015-12-03	2015-12-05
Col-0 WT	6W	5	root	29.5	15319oA_93	2	2015-12-03	2015-12-05
Col-0 WT	6D	3	root	36	15319oA_94	2	2015-12-03	2015-12-05
Col-0 WT	6D	4	root	36.2	15319oA_95	2	2015-12-03	2015-12-05
Col-0 WT	6D	5	root	32.1	15319oA_96	2	2015-12-03	2015-12-05
bri1-301bak1brl1brl3	6W	3	root	31.2	15319oA_97	2	2015-12-03	2015-12-05
bri1-301bak1brl1brl3	6W	4	root	31.5	15319oA_98	2	2015-12-03	2015-12-05
bri1-301bak1brl1brl3	6W	5	root	33.8	15319oA_99	2	2015-12-03	2015-12-05
bri1-301bak1brl1brl3	6D	3	root	28.5	15319oA_100	2	2015-12-03	2015-12-05
bri1-301bak1brl1brl3	6D	4	root	30.3	15319oA_101	2	2015-12-03	2015-12-05
bri1-301bak1brl1brl3	6D	5	root	28	15319oA_102	2	2015-12-03	2015-12-05
35S:BRL3-GFP	6W	3	root	10	15319oA_103	2	2015-12-03	2015-12-05
35S:BRL3-GFP	6W	4	root	24.5	15319oA_104	2	2015-12-03	2015-12-05
35S:BRL3-GFP	6W	5	root	30	15319oA_105	2	2015-12-03	2015-12-05
35S:BRL3-GFP	6D	3	root	26.1	15319oA_106	2	2015-12-03	2015-12-05
35S:BRL3-GFP	6D	4	root	34.8	15319oA_107	2	2015-12-03	2015-12-05
35S:BRL3-GFP	6D	5	root	15.6	15319oA_108	2	2015-12-03	2015-12-05
Arabidopsis control					15319oA_115	2	2015-12-03	2015-12-05
blank					15319oA_116	2	2015-12-03	2015-12-05
Col-0 WT	0	1	shoot	52	16075oA_1	3	2016-05-20	2016-05-20
Col-0 WT	0	2	shoot	51	16075oA_2	3	2016-05-20	2016-05-20
bri1-301bak1brl1brl3	0	1	shoot	55.5	16075oA_3	3	2016-05-20	2016-05-20
bri1-301bak1brl1brl3	0	2	shoot	55.5	16075oA_4	3	2016-05-20	2016-05-20
35S:BRL3-GFP	0	1	shoot	54.6	16075oA_5	3	2016-05-20	2016-05-20
35S:BRL3-GFP	0	2	shoot	52.3	16075oA_6	3	2016-05-20	2016-05-20
Col-0 WT	1W	1	shoot	54.3	16075oA_9	3	2016-05-20	2016-05-21
Col-0 WT	1W	2	shoot	50.2	16075oA_10	3	2016-05-20	2016-05-21
Col-0 WT	1D	1	shoot	52	16075oA_11	3	2016-05-20	2016-05-21
Col-0 WT	1D	2	shoot	56	16075oA_12	3	2016-05-20	2016-05-21
bri1-301bak1brl1brl3	1W	1	shoot	54.5	16075oA_13	3	2016-05-20	2016-05-21
bri1-301bak1brl1brl3	1W	2	shoot	54.1	16075oA_14	3	2016-05-20	2016-05-21
bri1-301bak1brl1brl3	1D	1	shoot	55	16075oA_15	3	2016-05-20	2016-05-21
bri1-301bak1brl1brl3	1D	2	shoot	50.8	16075oA_16	3	2016-05-20	2016-05-21
35S:BRL3-GFP	1W	1	shoot	52	16075oA_17	3	2016-05-20	2016-05-21
35S:BRL3-GFP	1W	2	shoot	52	16075oA_18	3	2016-05-20	2016-05-21
35S:BRL3-GFP	1D	1	shoot	55.4	16075oA_19	3	2016-05-20	2016-05-21
35S:BRL3-GFP	1D	2	shoot	54.8	16075oA_20	3	2016-05-20	2016-05-21
Col-0 WT	2W	1	shoot	54.1	16075oA_25	3	2016-05-20	2016-05-21
Col-0 WT	2W	2	shoot	53.2	16075oA_26	3	2016-05-20	2016-05-21
Col-0 WT	2D	1	shoot	51.1	16075oA_27	3	2016-05-20	2016-05-21
Col-0 WT	2D	2	shoot	56	16075oA_28	3	2016-05-20	2016-05-21
bri1-301bak1brl1brl3	2W	1	shoot	53.8	16075oA_29	3	2016-05-20	2016-05-21
bri1-301bak1brl1brl3	2W	2	shoot	54	16075oA_30	3	2016-05-20	2016-05-21
bri1-301bak1brl1brl3	2D	1	shoot	58	16075oA_31	3	2016-05-20	2016-05-21
bri1-301bak1brl1brl3	2D	2	shoot	54.6	16075oA_32	3	2016-05-20	2016-05-21
35S:BRL3-GFP	2W	1	shoot	55.9	16075oA_33	3	2016-05-20	2016-05-21
35S:BRL3-GFP	2W	2	shoot	57.5	16075oA_34	3	2016-05-20	2016-05-21
35S:BRL3-GFP	2D	1	shoot	56.9	16075oA_35	3	2016-05-20	2016-05-21
35S:BRL3-GFP	2D	2	shoot	57.2	16075oA_36	3	2016-05-20	2016-05-21
Col-0 WT	3W	1	shoot	51.9	16075oA_41	3	2016-05-20	2016-05-21
Col-0 WT	3W	2	shoot	54	16075oA_42	3	2016-05-20	2016-05-21
Col-0 WT	3D	1	shoot	57	16075oA_43	3	2016-05-20	2016-05-21
Col-0 WT	3D	2	shoot	52.2	16075oA_44	3	2016-05-20	2016-05-21
bri1-301bak1brl1brl3	3W	1	shoot	56	16075oA_45	3	2016-05-20	2016-05-21
bri1-301bak1brl1brl3	3W	2	shoot	54.8	16075oA_46	3	2016-05-20	2016-05-21
bri1-301bak1brl1brl3	3D	1	shoot	56.8	16075oA_47	3	2016-05-20	2016-05-21
bri1-301bak1brl1brl3	3D	2	shoot	56.4	16075oA_48	3	2016-05-20	2016-05-21
35S:BRL3-GFP	3W	1	shoot	57.8	16075oA_49	3	2016-05-20	2016-05-21
35S:BRL3-GFP	3W	2	shoot	57.4	16075oA_50	3	2016-05-20	2016-05-21
35S:BRL3-GFP	3D	1	shoot	54.5	16075oA_51	3	2016-05-20	2016-05-21
35S:BRL3-GFP	3D	2	shoot	56.5	16075oA_52	3	2016-05-20	2016-05-21
Col-0 WT	4W	1	shoot	55.3	16075oA_57	3	2016-05-20	2016-05-21
Col-0 WT	4W	2	shoot	57.4	16075oA_58	3	2016-05-20	2016-05-21
Col-0 WT	4D	1	shoot	53.3	16075oA_59	3	2016-05-20	2016-05-21
Col-0 WT	4D	2	shoot	57.8	16075oA_60	3	2016-05-20	2016-05-21
bri1-301bak1brl1brl3	4W	1	shoot	54.9	16075oA_61	3	2016-05-20	2016-05-21
bri1-301bak1brl1brl3	4W	2	shoot	57.2	16075oA_62	3	2016-05-20	2016-05-21
bri1-301bak1brl1brl3	4D	1	shoot	53.9	16075oA_63	3	2016-05-20	2016-05-21
bri1-301bak1brl1brl3	4D	2	shoot	56.1	16075oA_64	3	2016-05-20	2016-05-21
35S:BRL3-GFP	4W	1	shoot	55.9	16075oA_65	3	2016-05-20	2016-05-21
35S:BRL3-GFP	4W	2	shoot	52.9	16075oA_66	3	2016-05-20	2016-05-21
35S:BRL3-GFP	4D	1	shoot	55.6	16075oA_67	3	2016-05-20	2016-05-21
35S:BRL3-GFP	4D	2	shoot	58.2	16075oA_68	3	2016-05-20	2016-05-22
Col-0 WT	5W	1	shoot	55	16075oA_73	3	2016-05-20	2016-05-22
Col-0 WT	5W	2	shoot	54.1	16075oA_74	3	2016-05-20	2016-05-22
Col-0 WT	5D	1	shoot	54.9	16075oA_75	3	2016-05-20	2016-05-22
Col-0 WT	5D	2	shoot	55	16075oA_76	3	2016-05-20	2016-05-22
bri1-301bak1brl1brl3	5W	1	shoot	57.8	16075oA_77	3	2016-05-20	2016-05-22
bri1-301bak1brl1brl3	5W	2	shoot	53.9	16075oA_78	3	2016-05-20	2016-05-22
bri1-301bak1brl1brl3	5D	1	shoot	57.2	16075oA_79	3	2016-05-20	2016-05-22
bri1-301bak1brl1brl3	5D	2	shoot	57.1	16075oA_80	3	2016-05-20	2016-05-22
35S:BRL3-GFP	5W	1	shoot	57.5	16075oA_81	3	2016-05-20	2016-05-22
35S:BRL3-GFP	5W	2	shoot	53.2	16075oA_82	3	2016-05-20	2016-05-22
35S:BRL3-GFP	5D	1	shoot	58	16075oA_83	3	2016-05-20	2016-05-22
35S:BRL3-GFP	5D	2	shoot	52.9	16075oA_84	3	2016-05-20	2016-05-22
Col-0 WT	6W	1	shoot	58.3	16075oA_89	3	2016-05-20	2016-05-22
Col-0 WT	6W	2	shoot	54.5	16075oA_90	3	2016-05-20	2016-05-22
Col-0 WT	6D	1	shoot	54.2	16075oA_91	3	2016-05-20	2016-05-22
Col-0 WT	6D	2	shoot	58.1	16075oA_92	3	2016-05-20	2016-05-22
bri1-301bak1brl1brl3	6W	1	shoot	57	16075oA_93	3	2016-05-20	2016-05-22
bri1-301bak1brl1brl3	6W	2	shoot	54.1	16075oA_94	3	2016-05-20	2016-05-22
bri1-301bak1brl1brl3	6D	1	shoot	54	16075oA_95	3	2016-05-20	2016-05-22
bri1-301bak1brl1brl3	6D	2	shoot	56.2	16075oA_96	3	2016-05-20	2016-05-22
35S:BRL3-GFP	6W	1	shoot	55.9	16075oA_97	3	2016-05-20	2016-05-22
35S:BRL3-GFP	6W	2	shoot	57.9	16075oA_98	3	2016-05-20	2016-05-22
35S:BRL3-GFP	6D	1	shoot	57.2	16075oA_99	3	2016-05-20	2016-05-22
35S:BRL3-GFP	6D	2	shoot	53.9	16075oA_100	3	2016-05-20	2016-05-22
Arabidopsis control					16075oA_101	3	2016-05-20	2016-05-22
blank					16075oA_102	3	2016-05-20	2016-05-22
Col-0 WT	0	3	shoot	55	16076oA_5	4	2016-05-22	2016-05-22
Col-0 WT	0	4	shoot	53.3	16076oA_6	4	2016-05-22	2016-05-22
Col-0 WT	0	5	shoot	56	16076oA_7	4	2016-05-22	2016-05-22
bri1-301bak1brl1brl3	0	3	shoot	56	16076oA_8	4	2016-05-22	2016-05-22
bri1-301bak1brl1brl3	0	4	shoot	50	16076oA_9	4	2016-05-22	2016-05-22
bri1-301bak1brl1brl3	0	5	shoot	55.9	16076oA_10	4	2016-05-22	2016-05-22
35S:BRL3-GFP	0	3	shoot	54.2	16076oA_11	4	2016-05-22	2016-05-22
35S:BRL3-GFP	0	4	shoot	50.9	16076oA_12	4	2016-05-22	2016-05-22
35S:BRL3-GFP	0	5	shoot	54.7	16076oA_13	4	2016-05-22	2016-05-22
Col-0 WT	1W	3	shoot	55.8	16076oA_17	4	2016-05-22	2016-05-22
Col-0 WT	1W	4	shoot	55.4	16076oA_18	4	2016-05-22	2016-05-22
Col-0 WT	1W	5	shoot	55.5	16076oA_19	4	2016-05-22	2016-05-22
Col-0 WT	1D	3	shoot	53.8	16076oA_20	4	2016-05-22	2016-05-22
Col-0 WT	1D	4	shoot	54.5	16076oA_21	4	2016-05-22	2016-05-22
Col-0 WT	1D	5	shoot	55.5	16076oA_22	4	2016-05-22	2016-05-22
bri1-301bak1brl1brl3	1W	3	shoot	56	16076oA_23	4	2016-05-22	2016-05-22
bri1-301bak1brl1brl3	1W	4	shoot	52.7	16076oA_24	4	2016-05-22	2016-05-22
bri1-301bak1brl1brl3	1W	5	shoot	52.1	16076oA_25	4	2016-05-22	2016-05-22
bri1-301bak1brl1brl3	1D	3	shoot	52	16076oA_26	4	2016-05-22	2016-05-22
bri1-301bak1brl1brl3	1D	4	shoot	54.6	16076oA_27	4	2016-05-22	2016-05-22
bri1-301bak1brl1brl3	1D	5	shoot	55.9	16076oA_28	4	2016-05-22	2016-05-22
35S:BRL3-GFP	1W	3	shoot	57	16076oA_29	4	2016-05-22	2016-05-22
35S:BRL3-GFP	1W	4	shoot	55.2	16076oA_30	4	2016-05-22	2016-05-22
35S:BRL3-GFP	1W	5	shoot	55.2	16076oA_31	4	2016-05-22	2016-05-22
35S:BRL3-GFP	1D	3	shoot	52.8	16076oA_32	4	2016-05-22	2016-05-22
35S:BRL3-GFP	1D	4	shoot	56.6	16076oA_33	4	2016-05-22	2016-05-22
35S:BRL3-GFP	1D	5	shoot	56.5	16076oA_34	4	2016-05-22	2016-05-22
Col-0 WT	2W	3	shoot	53.5	16076oA_41	4	2016-05-22	2016-05-22
Col-0 WT	2W	4	shoot	55.7	16076oA_42	4	2016-05-22	2016-05-22
Col-0 WT	2W	5	shoot	55.8	16076oA_43	4	2016-05-22	2016-05-22
Col-0 WT	2D	3	shoot	53.5	16076oA_44	4	2016-05-22	2016-05-22
Col-0 WT	2D	4	shoot	57.2	16076oA_45	4	2016-05-22	2016-05-22
Col-0 WT	2D	5	shoot	50.4	16076oA_46	4	2016-05-22	2016-05-22
bri1-301bak1brl1brl3	2W	3	shoot	55.3	16076oA_47	4	2016-05-22	2016-05-22
bri1-301bak1brl1brl3	2W	4	shoot	56.6	16076oA_48	4	2016-05-22	2016-05-22
bri1-301bak1brl1brl3	2W	5	shoot	55.1	16076oA_49	4	2016-05-22	2016-05-22
bri1-301bak1brl1brl3	2D	3	shoot	52.4	16076oA_50	4	2016-05-22	2016-05-22
bri1-301bak1brl1brl3	2D	4	shoot	56	16076oA_51	4	2016-05-22	2016-05-23
bri1-301bak1brl1brl3	2D	5	shoot	54	16076oA_52	4	2016-05-22	2016-05-23
35S:BRL3-GFP	2W	3	shoot	56.5	16076oA_53	4	2016-05-22	2016-05-23
35S:BRL3-GFP	2W	4	shoot	53.9	16076oA_54	4	2016-05-22	2016-05-23
35S:BRL3-GFP	2W	5	shoot	56.2	16076oA_55	4	2016-05-22	2016-05-23
35S:BRL3-GFP	2D	3	shoot	55.6	16076oA_56	4	2016-05-22	2016-05-23
35S:BRL3-GFP	2D	4	shoot	57.5	16076oA_57	4	2016-05-22	2016-05-23
35S:BRL3-GFP	2D	5	shoot	53.5	16076oA_58	4	2016-05-22	2016-05-23
Col-0 WT	3W	3	shoot	55.5	16076oA_65	4	2016-05-22	2016-05-23
Col-0 WT	3W	4	shoot	51.5	16076oA_66	4	2016-05-22	2016-05-23
Col-0 WT	3W	5	shoot	56.1	16076oA_67	4	2016-05-22	2016-05-23
Col-0 WT	3D	3	shoot	53.6	16076oA_68	4	2016-05-22	2016-05-23
Col-0 WT	3D	4	shoot	56.8	16076oA_69	4	2016-05-22	2016-05-23
Col-0 WT	3D	5	shoot	56.9	16076oA_70	4	2016-05-22	2016-05-23
bri1-301bak1brl1brl3	3W	3	shoot	53.9	16076oA_71	4	2016-05-22	2016-05-23
bri1-301bak1brl1brl3	3W	4	shoot	57.8	16076oA_72	4	2016-05-22	2016-05-23
bri1-301bak1brl1brl3	3W	5	shoot	55.4	16076oA_73	4	2016-05-22	2016-05-23
bri1-301bak1brl1brl3	3D	3	shoot	54.2	16076oA_74	4	2016-05-22	2016-05-23
bri1-301bak1brl1brl3	3D	4	shoot	55.5	16076oA_75	4	2016-05-22	2016-05-23
bri1-301bak1brl1brl3	3D	5	shoot	56.2	16076oA_76	4	2016-05-22	2016-05-23
35S:BRL3-GFP	3W	3	shoot	57.7	16076oA_77	4	2016-05-22	2016-05-23
35S:BRL3-GFP	3W	4	shoot	55.7	16076oA_78	4	2016-05-22	2016-05-23
35S:BRL3-GFP	3W	5	shoot	56.6	16076oA_79	4	2016-05-22	2016-05-23
35S:BRL3-GFP	3D	3	shoot	52.9	16076oA_80	4	2016-05-22	2016-05-23
35S:BRL3-GFP	3D	4	shoot	56.1	16076oA_81	4	2016-05-22	2016-05-23
35S:BRL3-GFP	3D	5	shoot	56.7	16076oA_82	4	2016-05-22	2016-05-23
Col-0 WT	4W	3	shoot	55	16076oA_89	4	2016-05-22	2016-05-23
Col-0 WT	4W	4	shoot	55.3	16076oA_90	4	2016-05-22	2016-05-23
Col-0 WT	4W	5	shoot	54.4	16076oA_91	4	2016-05-22	2016-05-23
Col-0 WT	4D	3	shoot	55.4	16076oA_92	4	2016-05-22	2016-05-23
Col-0 WT	4D	4	shoot	57.5	16076oA_93	4	2016-05-22	2016-05-23
Col-0 WT	4D	5	shoot	56.3	16076oA_94	4	2016-05-22	2016-05-23
bri1-301bak1brl1brl3	4W	3	shoot	56.1	16076oA_95	4	2016-05-22	2016-05-23
bri1-301bak1brl1brl3	4W	4	shoot	58	16076oA_96	4	2016-05-22	2016-05-23
bri1-301bak1brl1brl3	4W	5	shoot	54.3	16076oA_97	4	2016-05-22	2016-05-23
bri1-301bak1brl1brl3	4D	3	shoot	58.5	16076oA_98	4	2016-05-22	2016-05-23
bri1-301bak1brl1brl3	4D	4	shoot	57.2	16076oA_99	4	2016-05-22	2016-05-23
bri1-301bak1brl1brl3	4D	5	shoot	56.1	16076oA_100	4	2016-05-22	2016-05-23
35S:BRL3-GFP	4W	3	shoot	54.2	16076oA_101	4	2016-05-22	2016-05-24
35S:BRL3-GFP	4W	4	shoot	55	16076oA_102	4	2016-05-22	2016-05-24
35S:BRL3-GFP	4W	5	shoot	55	16076oA_103	4	2016-05-22	2016-05-24
35S:BRL3-GFP	4D	3	shoot	57.9	16076oA_104	4	2016-05-22	2016-05-24
35S:BRL3-GFP	4D	4	shoot	55.3	16076oA_105	4	2016-05-22	2016-05-24
35S:BRL3-GFP	4D	5	shoot	58.4	16076oA_106	4	2016-05-22	2016-05-24
Col-0 WT	5W	3	shoot	53.9	16076oA_113	4	2016-05-22	2016-05-24
Col-0 WT	5W	4	shoot	53.6	16076oA_114	4	2016-05-22	2016-05-24
Col-0 WT	5W	5	shoot	56	16076oA_115	4	2016-05-22	2016-05-24
Col-0 WT	5D	3	shoot	59	16076oA_116	4	2016-05-22	2016-05-24
Col-0 WT	5D	4	shoot	54.6	16076oA_117	4	2016-05-22	2016-05-24
Col-0 WT	5D	5	shoot	57.4	16076oA_118	4	2016-05-22	2016-05-24
bri1-301bak1brl1brl3	5W	3	shoot	56.4	16076oA_119	4	2016-05-22	2016-05-24
bri1-301bak1brl1brl3	5W	4	shoot	54	16076oA_120	4	2016-05-22	2016-05-24
bri1-301bak1brl1brl3	5W	5	shoot	53.5	16076oA_121	4	2016-05-22	2016-05-24
bri1-301bak1brl1brl3	5D	3	shoot	57.4	16076oA_122	4	2016-05-22	2016-05-24
bri1-301bak1brl1brl3	5D	4	shoot	53.6	16076oA_123	4	2016-05-22	2016-05-24
bri1-301bak1brl1brl3	5D	5	shoot	56.8	16076oA_124	4	2016-05-22	2016-05-24
35S:BRL3-GFP	5W	3	shoot	51.5	16076oA_125	4	2016-05-22	2016-05-24
35S:BRL3-GFP	5W	4	shoot	56.3	16076oA_126	4	2016-05-22	2016-05-24
35S:BRL3-GFP	5W	5	shoot	56.9	16076oA_127	4	2016-05-22	2016-05-24
35S:BRL3-GFP	5D	3	shoot	55.3	16076oA_128	4	2016-05-22	2016-05-24
35S:BRL3-GFP	5D	4	shoot	54.9	16076oA_129	4	2016-05-22	2016-05-24
35S:BRL3-GFP	5D	5	shoot	58	16076oA_130	4	2016-05-22	2016-05-24
Col-0 WT	6W	3	shoot	55.3	16076oA_137	4	2016-05-22	2016-05-24
Col-0 WT	6W	4	shoot	53.8	16076oA_138	4	2016-05-22	2016-05-24
Col-0 WT	6W	5	shoot	54.2	16076oA_139	4	2016-05-22	2016-05-24
Col-0 WT	6D	3	shoot	52.6	16076oA_140	4	2016-05-22	2016-05-24
Col-0 WT	6D	4	shoot	54.9	16076oA_141	4	2016-05-22	2016-05-24
Col-0 WT	6D	5	shoot	56.7	16076oA_142	4	2016-05-22	2016-05-24
bri1-301bak1brl1brl3	6W	3	shoot	57.1	16076oA_143	4	2016-05-22	2016-05-24
bri1-301bak1brl1brl3	6W	4	shoot	55.4	16076oA_144	4	2016-05-22	2016-05-24
bri1-301bak1brl1brl3	6W	5	shoot	51.5	16076oA_145	4	2016-05-22	2016-05-24
bri1-301bak1brl1brl3	6D	3	shoot	55.2	16076oA_146	4	2016-05-22	2016-05-24
bri1-301bak1brl1brl3	6D	4	shoot	52.2	16076oA_147	4	2016-05-22	2016-05-24
bri1-301bak1brl1brl3	6D	5	shoot	54.1	16076oA_148	4	2016-05-22	2016-05-24
35S:BRL3-GFP	6W	3	shoot	56.1	16076oA_149	4	2016-05-22	2016-05-24
35S:BRL3-GFP	6W	4	shoot	57.7	16076oA_150	4	2016-05-22	2016-05-24
35S:BRL3-GFP	6W	5	shoot	54.1	16076oA_151	4	2016-05-22	2016-05-24
35S:BRL3-GFP	6D	3	shoot	57	16076oA_152	4	2016-05-22	2016-05-24
35S:BRL3-GFP	6D	4	shoot	58	16076oA_153	4	2016-05-22	2016-05-24
35S:BRL3-GFP	6D	5	shoot	54.8	16076oA_154	4	2016-05-22	2016-05-24
