# Supplementary material for: Analysis of metabolic dynamics during drought stress in Arabidopsis plants
Source: Sci Data. 2022 Mar 21;9:90. doi: 10.1038/s41597-022-01161-4 (PMC8938536; doi:10.1038/s41597-022-01161-4)
Supplement: Supplementary file 3 — Supplementary Table 3 [file 41597_2022_1161_MOESM3_ESM.xlsx]

## Sheet: Supplementary_table3
# Supplementary Table 3: Metabolite abundance, normalized by Internal Standard (Ribitol) and sample fresh weight. Note that genotypes bri1-301bak1brl1brl3 and 35S:BRL3-GFP are referred in the manuscript as quad and BRL3ox respectively
Filename	Genotype	Tissue	Condition	Time (day)	Replicate	Weight (mg)	1,6-anhydroglucose	2-methylmalate	2-oxoglutarate	4-hydroxybenzoic_acid	4-hydroxyproline	Adenine	Alanine	Arginine	Ascorbate	Asparagine	Aspartate	Benzoate	Benzylalcohol	beta.Alanine	Citramalate	Citrate	Dehydroascorbate	Erythritol	Erythronate	Ethanolamine	Fructose	Fructose.6.phosphate	Fumarate	GABA	Galactinol	Galactose	Glucose	Glucose.1.phosphate	Glucose.6.phosphate	Glutamate	Glutamine	Glycerate	Glycerol	Glycerol.3.phosphate	Glycine	Glycolate	Guanidine	Histidine	Isocitrate	Isoleucine	Leucine	Lysine	Malate
16075oA_1	Col-0 WT	shoot	water	0	1	52	0.00249053	9.26818e-05	1.04564e-05	3.7548e-05	6.70161e-05	4.13504e-05	0.000103138	2.70916e-05	3.32704e-06	0.0008964	0.0157222	0.000327951	0.00064402	0.000295156	0.000846019	0.00295869	0.00107178	0.00019582	0.000137835	0.0102107	0.000324149	NA	0.290633	0.005184	0.0028047	6.60655e-05	0.00466736	0.00769972	1.52093e-05	0.0374026	0.000346012	0.000407325	0.0164123	NA	0.0300128	0.000414929	0.00198387	9.03054e-06	0.00131323	0.00197389	0.00226381	0.000240022	0.0180497
16075oA_2	Col-0 WT	shoot	water	0	2	51	0.00258025	6.84348e-05	3.97091e-05	4.47783e-05	7.51938e-05	7.68836e-05	0.000201925	7.18143e-05	1.94321e-05	0.00113044	0.0133161	0.000481578	0.000792492	0.00043849	0.000766301	0.00429788	0.0040875	0.000193476	7.18143e-05	0.0204476	0.000704625	NA	0.104807	0.00335331	0.00637627	7.01246e-05	0.00695247	0.00876811	1.60526e-05	0.0426864	0.000245858	0.000495941	0.0252034	NA	0.00900889	0.00080432	0.00578992	3.71745e-05	0.0017548	0.00165173	0.00266473	0.000361606	0.0130288
16076oA_5	Col-0 WT	shoot	water	0	3	55	0.00408276	8.08152e-05	4.67877e-05	0.000166415	8.66636e-05	8.34736e-05	0.00465963	7.39033e-05	2.60523e-05	0.000410988	0.0173763	0.00036101	0.000717766	0.000482764	0.000580593	0.00498821	0.00803313	0.0002249	0.000147275	0.0372266	0.00111493	NA	0.329631	0.0101253	0.0108	0.000150465	0.0131553	0.0127018	3.24324e-05	0.0357581	0.00145467	0.00081081	0.0150348	NA	0.015139	0.000331768	0.00123828	1.59504e-05	0.0026451	0.00254355	0.00373292	0.000514665	0.0128634
16076oA_6	Col-0 WT	shoot	water	0	4	53.3	0.0046525	8.85628e-05	5.84514e-05	0.000193067	0.000110408	4.66431e-05	0.00428171	5.25472e-05	1.94838e-05	0.000386134	0.0179865	0.000369012	0.000833671	0.000520159	0.000572115	0.0049483	0.0119306	0.000213141	0.000132254	0.0288549	0.000665402	NA	0.370035	0.00628205	0.00879664	0.000135796	0.00965925	0.0141535	1.23988e-05	0.0334661	0.00128298	0.000631748	0.0176193	NA	0.0166557	0.000288124	0.00132667	3.54251e-05	0.00199561	0.00316937	0.00355668	0.000484143	0.0154879
16076oA_7	Col-0 WT	shoot	water	0	5	56	0.00736487	7.83444e-05	4.60274e-05	0.000232585	0.000129758	0.000142489	0.00978914	8.96064e-05	6.26755e-05	0.000398577	0.015756	0.000362343	0.000692369	0.000647321	0.000544983	0.00184452	0.0207001	0.000283999	0.000158158	0.0252083	0.000864727	NA	0.305089	0.00853611	0.0144648	0.000187047	0.0135198	0.0212925	1.76275e-05	0.0380122	0.00247715	0.000616473	0.0151944	NA	0.0240375	0.00037997	0.00110123	8.12823e-05	0.00255158	0.00477362	0.00526866	0.000713424	0.0106308
16075oA_9	Col-0 WT	shoot	water	1	1	54.3	0.00906341	6.79028e-05	6.87112e-05	0.000246552	0.000186733	0.000144698	0.000964381	0.000117213	4.8502e-05	0.001527	0.0106826	0.000511696	0.000708937	0.000961148	0.00109372	0.00216885	0.0156508	0.000344364	0.00016814	0.0247595	0.00187864	NA	0.547641	0.0125725	0.0278013	0.000261911	0.025799	0.029119	3.79932e-05	0.0451877	0.000992674	0.001894	0.0237175	NA	0.0175359	0.00089567	0.00252534	6.14359e-05	0.00379528	0.00362229	0.00407821	0.000636184	0.0124084
16075oA_10	Col-0 WT	shoot	water	1	2	50.2	0.00900013	0.00011034	6.88749e-05	0.000224898	0.000170782	0.000116666	0.000791359	0.000127911	4.91964e-05	0.00129246	0.0113173	0.000434334	0.000629011	0.000752705	0.00151455	0.00257648	0.0145425	0.000506723	0.000219275	0.0220688	0.00209014	NA	0.612346	0.012337	0.0269336	0.000258632	0.0265864	0.0266651	3.72487e-05	0.0482715	0.000957924	0.00204587	0.0192295	NA	0.0262322	0.000730215	0.00419505	5.90357e-05	0.00353371	0.00341423	0.00386684	0.000631119	0.014839
16076oA_17	Col-0 WT	shoot	water	1	3	55.8	0.0100922	0.000133552	4.07447e-05	0.000356233	0.000180804	9.13926e-05	0.014783	8.06405e-05	0.000201177	0.00022551	0.0114645	0.000557127	0.000939391	0.000841491	0.000767924	0.00167393	0.0385592	0.000645124	0.000173731	0.0251437	0.00345028	NA	0.336184	0.0140411	0.0207325	0.000365004	0.0261303	0.0309931	5.09308e-06	0.0255039	0.00194471	0.00145351	0.0192991	NA	0.0311097	0.000540999	0.000606926	5.65898e-05	0.00105823	0.00509959	0.00518957	0.000664364	0.0143311
16076oA_18	Col-0 WT	shoot	water	1	4	55.4	0.00927629	0.000123791	3.61057e-05	0.00043556	0.000239558	6.81996e-05	0.0137161	0.000104878	0.000128376	0.000181101	0.0141867	0.000648183	0.00103675	0.00083215	0.000814957	0.000627551	0.0387173	0.000521526	0.000159323	0.0189079	0.00156687	NA	0.443516	0.0080934	0.0138096	0.000281968	0.0186964	0.0311758	6.87727e-06	0.0316091	0.00289418	0.00142761	0.0261938	NA	0.0508047	0.000514649	0.000866536	7.39307e-05	0.00116111	0.004296	0.00492298	0.000520953	0.0150154
16076oA_19	Col-0 WT	shoot	water	1	5	55.5	0.00647629	4.77871e-05	2.44625e-05	0.000246331	0.000113779	7.96452e-05	0.00406589	8.5903e-05	0.000125726	0.000214473	0.0102099	0.000295256	0.000736718	0.000373195	0.000329959	0.00171863	0.0158932	0.000290136	0.000105245	0.0490057	0.00242064	NA	0.393044	0.0039743	0.0221345	0.000224144	0.0202885	0.0231733	1.70668e-05	0.0275077	0.001218	0.000914782	0.0241683	NA	0.0163108	0.000485836	0.00317727	3.01514e-05	0.00140972	0.00299238	0.00473946	0.000431222	0.00865686
16075oA_25	Col-0 WT	shoot	water	2	1	54.1	0.00601664	6.62099e-05	2.91136e-05	0.000357815	0.000115985	0.000134768	0.000426373	0.000125846	2.34787e-05	0.0017238	0.00912616	0.000300527	0.000612324	0.000249813	0.000647542	0.00230373	0.0126987	0.000192995	0.000100489	0.0229006	0.00204171	NA	0.242327	0.00884958	0.0218131	0.000215534	0.0285585	0.023288	1.87829e-05	0.0449941	0.00125752	0.000938677	0.0188435	NA	0.0111683	0.000378946	0.00150733	6.80881e-05	0.00457928	0.00165759	0.00241408	0.000535314	0.0124141
16075oA_26	Col-0 WT	shoot	water	2	2	53.2	0.00557388	9.34032e-05	5.40756e-05	0.000586228	0.000157311	0.000102825	0.00160793	0.000228592	5.61239e-05	0.00167716	0.0123038	0.000299464	0.000541165	0.000628014	0.00112084	0.00347067	0.0245089	0.000516176	0.000119622	0.0207978	0.00209707	NA	0.337385	0.00944684	0.0281951	0.000302332	0.0304011	0.0245306	2.00735e-05	0.0528859	0.00251165	0.00127364	0.0199608	NA	0.0264729	0.00043793	0.00137565	8.23423e-05	0.00501469	0.00203234	0.00201841	0.000795566	0.0115091
16076oA_41	Col-0 WT	shoot	water	2	3	53.5	0.0111304	8.6822e-05	3.01076e-05	0.000520582	9.94252e-05	0.00011903	0.00741978	7.80698e-05	0.000149138	0.000184147	0.00835452	0.000372494	0.000419756	0.000363042	0.000447764	0.00239286	0.0244099	0.000336435	0.000108528	0.00927315	0.00148333	NA	0.28626	0.00546138	0.0308922	0.00023631	0.0184588	0.0361379	7.70195e-06	0.0273857	0.00325302	0.000902879	0.0144877	NA	0.0232497	0.000317531	0.00100931	5.39137e-05	0.00240476	0.00177425	0.00180751	0.000425708	0.00989421
16076oA_42	Col-0 WT	shoot	water	2	4	55.7	0.0102139	7.16338e-05	2.24395e-05	0.000486764	8.58742e-05	8.06959e-05	0.0045194	0.000109608	0.000109608	0.000272295	0.0085296	0.000405637	0.00103869	0.000299912	0.000477702	0.00489958	0.0274849	0.000315448	0.000142404	0.0109725	0.00143785	NA	0.277239	0.00370554	0.0266249	0.000249855	0.0204661	0.0355364	1.33774e-05	0.0225409	0.00163765	0.00119447	0.014098	NA	0.0204126	0.000439296	0.00233845	3.27962e-05	0.00186895	0.00215937	0.00210672	0.000543295	0.0112133
16076oA_43	Col-0 WT	shoot	water	2	5	55.8	7.02509	0.0848268	0.0167264	0.00119474	0.00238949	0.0143369	0.0155317	0.0131422	0.00477897	0.0143369	0.00119474	0.0298686	0.176822	0.0238949	0.0143369	0.0143369	4.38949	0.0191159	0.0107527	0.0346476	0	NA	0.00477897	0.00238949	0.0155317	0.0167264	0.0191159	1.27957	0	0.00716846	0.0143369	0.00477897	0.00955795	NA	0.0824373	0.514934	0.00477897	0.0107527	0	0.11828	0.0860215	0.151732	0.0286738
16075oA_41	Col-0 WT	shoot	water	3	1	51.9	0.0102262	9.93234e-05	3.14372e-05	0.000664738	0.000147163	0.000114814	0.00273732	0.000123015	3.8727e-05	0.00166435	0.016838	0.000519397	0.000570426	0.000641046	0.00159009	0.0097264	0.0115151	0.000488871	0.000113447	0.0266123	0.00161378	NA	0.324524	0.0106891	0.0254933	0.000214138	0.0286434	0.0351149	3.8727e-05	0.0450459	0.00160968	0.00103196	0.0234071	NA	0.0101907	0.000348999	0.00132583	5.33066e-05	0.00375242	0.0027118	0.00296831	0.0008078	0.012959
16075oA_42	Col-0 WT	shoot	water	3	2	54	0.00435909	0.000111168	4.61279e-06	0.00049403	0.00015868	9.4101e-05	0.00204439	8.16464e-05	1.61448e-05	0.000786942	0.0116801	0.000440983	0.000607505	0.000565067	0.00189401	0.00160756	0.00809545	0.00045067	0.000138384	0.0095351	0.00159141	NA	0.364658	0.00615808	0.0188774	0.000198811	0.0192985	0.0174216	9.22559e-06	0.0336134	0.00128881	0.00106048	0.0221866	NA	0.0185909	0.000350111	0.00156374	3.69023e-05	0.0021205	0.00235898	0.00234099	0.000465892	0.0135782
16076oA_65	Col-0 WT	shoot	water	3	3	55.5	0.00954072	7.36343e-05	1.58659e-05	0.00045279	6.7532e-05	0.000135471	0.00860382	0.000105366	2.56296e-05	0.000205444	0.0127505	0.000360849	0.000965382	0.000344169	0.00103332	0.00803712	0.00807414	0.000272162	9.84502e-05	0.013135	0.00115496	NA	0.194592	0.00686914	0.0197621	0.000133437	0.0116253	0.0293182	3.98683e-05	0.0193068	0.0020223	0.000757904	0.00911926	NA	0.0164367	0.000411701	0.00113055	4.63774e-05	0.00123551	0.00321143	0.00331924	0.000322201	0.010526
16076oA_66	Col-0 WT	shoot	water	3	4	51.5	0.0143811	0.0001028	2.81127e-05	0.000571904	0.000112031	0.000182523	0.0103446	0.000117905	2.89519e-05	0.000396934	0.0228518	0.000416236	0.00103891	0.000523232	0.00127682	0.0133716	0.0121879	0.000306302	9.10515e-05	0.0503687	0.00103975	NA	0.250407	0.00993133	0.0283884	0.000191334	0.0178054	0.0502466	5.37078e-05	0.0329086	0.00314317	0.000879046	0.0083801	NA	0.00882529	0.000565611	0.00200649	3.98613e-05	0.0025163	0.00315408	0.00316373	0.000694845	0.0153835
16076oA_67	Col-0 WT	shoot	water	3	5	56.1	0.0160194	9.73062e-05	2.18443e-05	0.000538957	8.85685e-05	0.000117165	0.013238	9.05544e-05	2.22414e-05	0.000204145	0.0149029	0.000425764	0.00100642	0.000569539	0.00140955	0.00954435	0.0121212	0.000436091	0.000117562	0.0400469	0.00132932	NA	0.248969	0.0117181	0.0352995	0.000193818	0.0191761	0.0499527	5.56036e-05	0.0206353	0.00205177	0.000899983	0.0174206	NA	0.00940892	0.000573908	0.00191157	4.40857e-05	0.00100325	0.00615174	0.00675782	0.000746676	0.0126923
16075oA_57	Col-0 WT	shoot	water	4	1	55.3	0.00849651	8.87748e-05	4.26119e-05	0.000706648	0.000134938	0.000178564	0.00467362	0.000161824	5.83378e-05	0.00138134	0.0151485	0.000967899	0.000701068	0.000513372	0.00126669	0.00818098	0.021554	0.000389087	0.000118705	0.0162047	0.00139554	NA	0.268774	0.00827077	0.0286362	0.000223713	0.0215581	0.0334884	4.10901e-05	0.0405458	0.00229394	0.00103537	0.0255824	NA	0.0377161	0.000435758	0.00593067	9.99351e-05	0.00454832	0.00297523	0.00308277	0.000654905	0.012186
16075oA_58	Col-0 WT	shoot	water	4	2	57.4	0.00748939	7.13233e-05	8.91541e-06	0.000549635	0.000135068	8.46964e-05	0.00272678	9.04914e-05	4.76974e-05	0.000957515	0.0130276	0.000565683	0.000637006	0.000347701	0.00110507	0.00552666	0.00472873	0.000356171	0.00016226	0.0114264	0.00125351	NA	0.305491	0.00350821	0.0226884	0.000210404	0.0173681	0.0246342	3.52159e-05	0.0394436	0.000654391	0.00114028	0.0245981	NA	0.0319065	0.000415904	0.0159751	1.78308e-05	0.00274327	0.00224713	0.00227967	0.000471625	0.012992
16076oA_89	Col-0 WT	shoot	water	4	3	55	0.0125099	6.51522e-05	2.01502e-05	0.000639767	0.000133327	0.00012258	0.00765068	0.000119222	2.48519e-05	0.000268669	0.0203483	0.000392928	0.00045405	0.000312327	0.00108979	0.0125438	0.015435	0.000244153	0.00010243	0.00952565	0.00109415	NA	0.154897	0.0096311	0.0223697	0.000181687	0.0134291	0.0421528	3.39194e-05	0.0225416	0.00285628	0.000668313	0.0154058	NA	0.0121254	0.000549763	0.00237134	3.42553e-05	0.00153981	0.00202072	0.0019811	0.000597116	0.0118621
16076oA_90	Col-0 WT	shoot	water	4	4	55.3	0.0128233	8.81841e-05	2.39512e-05	0.000667006	9.07244e-05	0.000123748	0.0111841	0.00014407	1.66933e-05	0.000309914	0.0162382	0.000378865	0.00054362	0.000309914	0.00118849	0.0216813	0.00878575	0.00022173	0.000139716	0.0106376	0.00153469	NA	0.206474	0.0062803	0.0248998	0.00026927	0.0183862	0.0387353	3.91929e-05	0.0237752	0.00443279	0.000639425	0.0144705	NA	0.0266766	0.000713456	0.0025606	3.15721e-05	0.00220823	0.00240819	0.00239367	0.000727247	0.0147463
16076oA_91	Col-0 WT	shoot	water	4	5	54.4	0.0145496	9.49525e-05	2.11006e-05	0.000664668	9.34453e-05	0.000117183	0.0110736	0.000103619	2.56221e-05	0.000223817	0.0142512	0.000383955	0.000559918	0.000523369	0.0023399	0.00570695	0.00985245	0.000472879	0.000121705	0.00621675	0.00132218	NA	0.148758	0.00776463	0.0195263	0.000214397	0.0147165	0.0453247	2.22309e-05	0.0145741	0.00299703	0.000631886	0.0605168	NA	0.022223	0.000972886	0.00167297	6.02873e-06	0.000970626	0.0022604	0.00209197	0.000610409	0.0109802
16075oA_73	Col-0 WT	shoot	water	5	1	55	0.0141151	0.000119218	6.28369e-05	0.000868957	0.000160966	0.000202714	0.00657248	0.000249196	8.30652e-05	0.00244074	0.0165446	0.000740701	0.000771259	0.00102045	0.00156188	0.00368285	0.0202503	0.000545304	0.000147193	0.0502915	0.00194106	NA	0.230348	0.020635	0.0344312	0.000255221	0.0272269	0.0593955	3.01273e-05	0.0544512	0.00416273	0.00125157	0.0305138	NA	0.0649135	0.000923186	0.00316595	9.64073e-05	0.00632458	0.00342117	0.00364712	0.00105661	0.0125312
16075oA_74	Col-0 WT	shoot	water	5	2	54.1	0.0114635	9.60799e-05	4.3934e-05	0.000723884	0.000141656	0.00013714	0.00538992	0.000174915	5.25565e-05	0.000980097	0.0168485	0.000662705	0.000583459	0.000537472	0.00111929	0.00611791	0.0147914	0.000472598	0.000105113	0.018157	0.00150197	NA	0.242371	0.00649812	0.0245369	0.000204067	0.0188395	0.0380784	6.07685e-05	0.0439356	0.00302036	0.00100227	0.0227993	NA	0.039102	0.000965315	0.00253462	7.1444e-05	0.00349542	0.00275059	0.00271405	0.000654082	0.0130028
16076oA_113	Col-0 WT	shoot	water	5	3	53.9	0.0138295	0.000106823	6.07238e-05	0.00068354	0.000243849	0.000120494	0.0215007	0.000178038	0.000135118	0.000543017	0.0167773	0.000734091	0.000846318	0.000735998	0.000740449	0.00329689	0.0279466	0.000544925	0.000123991	0.0152916	0.00292523	NA	0.26223	0.010599	0.0215837	0.000376106	0.0527016	0.0505095	4.51455e-05	0.0161554	0.00509476	0.00105901	0.0281119	NA	0.101418	0.00115216	0.00761909	3.71973e-05	0.00215236	0.00348478	0.00347366	0.000732819	0.0109885
16076oA_114	Col-0 WT	shoot	water	5	4	53.6	0.014913	5.47348e-05	5.44203e-05	0.000656189	0.000246307	0.000220827	0.0126934	0.000485693	0.00062599	0.00133723	0.0207627	0.000647066	0.000786106	0.00099026	0.000678838	0.00313561	0.0379124	0.00054263	0.000128658	0.0355921	0.00402458	NA	0.173419	0.0127397	0.0341121	0.000419319	0.0617349	0.0654141	8.39897e-05	0.0423786	0.00793183	0.00113433	0.111983	NA	0.0880416	0.000699285	0.00374525	9.27976e-05	0.00781167	0.00453607	0.00480723	0.00133849	0.00841029
16076oA_115	Col-0 WT	shoot	water	5	5	56	0.0244866	9.62292e-05	3.80307e-05	0.000757445	0.000120431	0.000205712	0.0239729	8.81621e-05	0.000221846	0.000382036	0.0118396	0.000708754	0.000787408	0.000691179	0.000927431	0.00277278	0.0519231	0.000647386	9.8246e-05	0.0239631	0.0022951	NA	0.259552	0.0116599	0.0313906	0.00033104	0.0262948	0.0795885	4.89789e-05	0.0111859	0.00408311	0.00118644	0.0127682	NA	0.0351384	0.00066208	0.00284222	0.00014492	0.00130082	0.00412979	0.00382958	0.000676486	0.00908703
16075oA_89	Col-0 WT	shoot	water	6	1	58.3	0.0151661	8.21398e-05	1.29354e-05	0.000721472	0.000102836	0.000116419	0.00503995	6.72641e-05	4.7861e-05	0.000701098	0.0124073	0.00068881	0.00068881	0.000553312	0.00126023	0.00682698	0.00785631	0.000411346	9.79856e-05	0.0123129	0.000912592	NA	0.17218	0.00939401	0.0221182	0.000206966	0.0169748	0.0468798	2.55474e-05	0.0266786	0.00218349	0.000823661	0.0163988	NA	0.00826022	0.000778387	0.00342206	2.49006e-05	0.00179543	0.00430167	0.00517901	0.000817194	0.0117515
16075oA_90	Col-0 WT	shoot	water	6	2	54.5	0.0133178	0.000110814	3.17186e-05	0.000831108	0.000150563	0.000118443	0.00484974	7.06643e-05	4.93847e-05	0.000728725	0.0119985	0.000621123	0.000754823	0.000615903	0.00150844	0.00246562	0.0230358	0.000472567	0.000132094	0.00992913	0.00127637	NA	0.284674	0.00501476	0.024814	0.000265393	0.0158862	0.0435272	4.53697e-05	0.0286214	0.00204525	0.00071387	0.0195033	NA	0.00771084	0.000901773	0.00473611	5.98237e-05	0.00205007	0.00387128	0.00412904	0.000735551	0.0132178
16076oA_137	Col-0 WT	shoot	water	6	3	55.3	0.0218911	6.49542e-05	3.1163e-05	0.000640156	9.98718e-05	0.000135165	0.0143793	5.44414e-05	0.000117518	0.00046707	0.00949533	0.000559808	0.000984075	0.000541035	0.001025	0.00608655	0.0212483	0.000346172	9.91209e-05	0.0324268	0.00134114	NA	0.154561	0.0117973	0.0340709	0.000319515	0.0261108	0.0761677	3.64194e-05	0.00985502	0.00251707	0.000767061	0.0253198	NA	0.0118893	0.000955165	0.00411727	2.59066e-05	0.000982949	0.00657953	0.00708076	0.00102162	0.00796797
16076oA_138	Col-0 WT	shoot	water	6	4	53.8	0.0138275	8.7274e-05	2.35122e-05	0.000742028	7.57171e-05	0.000111982	0.00789212	6.41603e-05	3.82571e-05	0.000293703	0.00786781	0.000478612	0.000937298	0.000414053	0.000957622	0.00332837	0.00755976	0.000289718	0.000118756	0.0145855	0.000963202	NA	0.194777	0.00687472	0.0256729	0.000248671	0.0148449	0.0528107	1.23538e-05	0.0142253	0.00209657	0.000619685	0.0185921	NA	0.011837	0.000815752	0.0031048	2.98883e-05	0.0012585	0.00527868	0.00524361	0.00069062	0.00913627
16076oA_139	Col-0 WT	shoot	water	6	5	54.2	0.0136358	4.14044e-05	2.72086e-05	0.000685341	0.000126579	0.000139198	0.014725	0.000162463	0.000135254	0.000358049	0.00786486	0.000735026	0.00104102	0.000621854	0.000680215	0.00103038	0.0460184	0.000415227	4.73193e-05	0.0138196	0.0017938	NA	0.0972881	0.0126891	0.0297721	0.000324926	0.0381748	0.054065	2.76029e-05	0.0113834	0.00294602	0.000556002	0.015949	NA	0.0199242	0.000882899	0.00958176	4.6925e-05	0.00163449	0.00566018	0.0060967	0.000985818	0.00390581
16075oA_11	Col-0 WT	shoot	drought	1	1	52	0.00905199	0.000125609	3.39884e-05	0.000268951	0.00012487	0.000110093	0.000526081	0.000102704	1.99497e-05	0.00109723	0.0112849	0.000560808	0.000650212	0.000856359	0.00135584	0.00260454	0.0131321	0.00044111	0.000167725	0.0161932	0.00705185	NA	0.542652	0.00693141	0.0263262	0.000222402	0.0337726	0.0285923	3.47273e-05	0.048746	0.00052017	0.00123023	0.023998	NA	0.0115834	0.000647257	0.00676295	5.46769e-05	0.00254839	0.00385103	0.00457735	0.000734444	0.0159457
16075oA_12	Col-0 WT	shoot	drought	1	2	56	0.0101642	0.00016107	5.64947e-05	0.000420705	0.000228383	0.000152656	0.000742846	0.000105777	1.80302e-05	0.00166119	0.0181949	0.000566149	0.00126572	0.000914734	0.00141117	0.00328511	0.00991422	0.000488018	0.000371423	0.0334353	0.00281632	NA	0.885554	0.00912089	0.0330711	0.000283676	0.0320541	0.0304254	2.40403e-06	0.0696075	0.000883481	0.00211314	0.0440154	NA	0.0196265	0.00128015	0.00538623	1.68282e-05	0.00369139	0.00468065	0.00587185	0.000806552	0.0224741
16076oA_20	Col-0 WT	shoot	drought	1	3	53.8	0.0146713	0.000163859	6.83727e-05	0.000572916	0.000224569	0.000109632	0.00553406	0.000117295	0.000242841	0.000496881	0.0207482	0.000343632	0.000635984	0.00102264	0.000752689	0.00366383	0.0375626	0.000666634	0.000200403	0.0297197	0.00990638	NA	0.50082	0.0162597	0.0261496	0.000327718	0.0317733	0.0443609	1.06096e-05	0.0437037	0.00247203	0.00104268	0.0216447	NA	0.0173284	0.00045739	0.0011087	2.65239e-05	0.00220797	0.00366207	0.00449727	0.00103856	0.0178217
16076oA_21	Col-0 WT	shoot	drought	1	4	54.5	0.0121385	0.0001441	3.79991e-05	0.000447106	0.00019345	0.000111036	0.00653189	0.0001214	6.21803e-05	0.000229968	0.0186497	0.00035729	0.000548766	0.000819695	0.000987483	0.00893571	0.0244887	0.000555675	0.000180126	0.0200931	0.00285733	NA	0.442711	0.0118069	0.0341291	0.000302512	0.0242059	0.0392511	1.67788e-05	0.0420068	0.00209735	0.00100377	0.0180121	NA	0.0100041	0.000423418	0.000568506	5.97129e-05	0.00172476	0.00324473	0.0036183	0.000892732	0.021391
16076oA_22	Col-0 WT	shoot	drought	1	5	55.5	0.00935548	0.000139268	4.80117e-05	0.000425295	0.000142673	0.000118497	0.00626059	0.0001202	0.000192047	0.000298967	0.0247986	0.000410994	0.000625514	0.00079645	0.000497824	0.0120315	0.0188424	0.000387499	0.000226438	0.0235567	0.0025293	NA	0.413798	0.00773772	0.0187532	0.000219969	0.015313	0.0302304	2.82622e-05	0.0459285	0.00233964	0.000861147	0.0154451	NA	0.00871532	0.000304415	0.00076989	2.1452e-05	0.00217483	0.00268287	0.00302167	0.000720176	0.0282701
16075oA_27	Col-0 WT	shoot	drought	2	1	51.1	0.00412749	8.91741e-05	2.44167e-05	0.000653413	0.000148093	9.44821e-05	0.00165238	9.12973e-05	2.38859e-05	0.00132646	0.010548	0.0014443	0.000626342	0.00065129	0.000703839	0.00187213	0.0199304	0.000288754	0.000132169	0.0241338	0.00126967	NA	0.479971	0.0102465	0.031092	0.000225058	0.0228875	0.0192425	3.87483e-05	0.0365662	0.0013461	0.000942167	0.0210016	NA	0.0195435	0.000443747	0.00187743	8.97049e-05	0.00295708	0.00297035	0.0033159	0.000679953	0.00996149
16075oA_28	Col-0 WT	shoot	drought	2	2	56	0.0108371	0.000134385	3.34221e-05	0.000687938	0.000178947	0.000200533	0.00209584	0.000145525	6.82368e-05	0.0015409	0.0147308	0.000816056	0.000923981	0.000735982	0.000930248	0.0029871	0.0225321	0.000443539	0.00015597	0.043737	0.00227758	NA	0.638063	0.00891325	0.0445872	0.000235347	0.0214751	0.0335293	2.29777e-05	0.0445997	0.00124219	0.00159451	0.0354539	NA	0.0208735	0.0011656	0.00356084	0.000171288	0.00359287	0.00514143	0.00716277	0.0010709	0.0135039
16076oA_44	Col-0 WT	shoot	drought	2	3	53.5	0.0153193	0.000119656	1.44724e-05	0.000923389	0.000150668	8.55421e-05	0.00866688	6.97775e-05	0.000190725	0.000451228	0.0145874	0.000712506	0.000866017	0.000831903	0.000684078	0.00213752	0.0159537	0.000541939	0.00013206	0.0227555	0.00139658	NA	0.357033	0.0120563	0.0258676	0.00028738	0.0121149	0.04752	8.52836e-06	0.027412	0.00215328	0.00184807	0.0238006	NA	0.0233171	0.000455363	0.000173152	1.88658e-05	0.00130406	0.00585924	0.00679504	0.000798823	0.0134301
16076oA_45	Col-0 WT	shoot	drought	2	4	57.2	0.00775637	0.000105271	4.09246e-05	0.000642953	0.000137702	7.69588e-05	0.0088724	9.18873e-05	0.000122516	0.000208484	0.0172697	0.000544374	0.000974983	0.000567024	0.000535623	0.00583034	0.017534	0.000370638	0.000157521	0.015479	0.00108798	NA	0.31071	0.00651499	0.011871	0.000175023	0.0132565	0.0246829	1.54432e-05	0.0277129	0.00252651	0.00124344	0.0196345	NA	0.0115639	0.000305519	0.000770618	2.57387e-05	0.00111783	0.00348065	0.00516988	0.000524041	0.0159343
16076oA_46	Col-0 WT	shoot	drought	2	5	50.4	0.0117156	0.000108365	3.14608e-05	0.000635624	0.000175947	6.35042e-05	0.0124084	7.45737e-05	0.000143321	0.000198086	0.0158219	0.000664755	0.00111161	0.000789433	0.000577946	0.00262406	0.0240733	0.000483564	0.000125843	0.0259388	0.00124328	NA	0.455058	0.00992471	0.00931705	0.000205078	0.0149462	0.0361869	1.22348e-05	0.0260857	0.00242073	0.00145069	0.0332809	NA	0.0195004	0.000431129	0.00311811	2.79651e-05	0.000923432	0.0048234	0.0068101	0.000560468	0.0168764
16075oA_43	Col-0 WT	shoot	drought	3	1	57	0.00859388	9.02349e-05	9.24357e-06	0.000515439	0.00018091	8.89144e-05	0.00128618	0.000113124	2.64102e-06	0.00139886	0.0101811	0.000571341	0.000723199	0.000765456	0.00157977	0.0020754	0.00924665	0.000385149	0.000114444	0.0130946	0.00281005	NA	0.341204	0.00742963	0.0226824	0.000376786	0.0357568	0.030318	1.5406e-05	0.0330172	0.00129366	0.000883421	0.0150375	NA	0.00714704	0.000330568	0.00151859	7.96708e-05	0.00316878	0.00363008	0.00421067	0.000811674	0.0117952
16075oA_44	Col-0 WT	shoot	drought	3	2	52.2	0.0184501	0.000121038	2.73776e-05	0.000690203	0.000367436	0.000112872	0.00185591	0.000142652	5.57157e-05	0.00223968	0.01972	0.00140442	0.000753123	0.00105139	0.00211143	0.00796015	0.0201585	0.000597023	0.000154659	0.0185284	0.00191019	NA	0.600818	0.0145649	0.0337786	0.00035831	0.0267138	0.0532873	3.50625e-05	0.0582585	0.00279539	0.00147647	0.0238809	NA	0.0202099	0.000564362	0.00133718	6.19597e-05	0.00565275	0.00554468	0.00588473	0.00101969	0.0188631
16076oA_68	Col-0 WT	shoot	drought	3	3	53.6	0.0200553	0.000148967	2.38945e-05	0.000798971	0.000248278	0.000176595	0.00673152	0.000193022	4.2562e-05	0.00156583	0.0231276	0.000448021	0.00100805	0.00107002	0.00193134	0.0197271	0.0218858	0.000505144	0.000174355	0.0593352	0.00217888	NA	0.504634	0.0170931	0.0536677	0.000468929	0.0322627	0.0866503	4.62955e-05	0.0615652	0.00506226	0.00209151	0.017403	NA	0.0140996	0.000597735	0.000803078	6.45897e-05	0.00829922	0.0103011	0.0116037	0.00137244	0.023396
16076oA_69	Col-0 WT	shoot	drought	3	4	56.8	0.0132871	9.52817e-05	1.52451e-05	0.000643411	0.000164924	0.00011122	0.00693824	0.000113992	1.52451e-05	0.000333659	0.0183565	0.000353062	0.000858921	0.000539814	0.0010578	0.0127525	0.0113884	0.000280301	0.00010533	0.0149239	0.00147115	NA	0.365973	0.00590192	0.0253408	0.00027649	0.0145272	0.0428186	3.60338e-05	0.0332817	0.00350637	0.00123312	0.00929603	NA	0.00915952	0.000405727	0.00256879	2.63324e-05	0.00242812	0.00477725	0.00545531	0.000656924	0.018416
16076oA_70	Col-0 WT	shoot	drought	3	5	56.9	0.0191564	9.69988e-05	1.75747e-05	0.000803028	0.000235568	0.000120319	0.010219	0.000125051	2.02785e-05	0.000632013	0.0175135	0.000420779	0.000458294	0.000763485	0.00110146	0.0096431	0.0200818	0.000329863	0.000123699	0.0281476	0.00158848	NA	0.392343	0.0130036	0.0357675	0.00035217	0.0249733	0.0630441	4.42747e-05	0.0415016	0.00471441	0.000965256	0.00735062	NA	0.00843889	0.000496485	0.00156043	4.79924e-05	0.00346458	0.00410065	0.00463262	0.00104738	0.0170951
16075oA_59	Col-0 WT	shoot	drought	4	1	53.3	0.00943034	0.000120945	9.72636e-06	0.000526492	0.000363258	0.000135746	0.00325199	7.01989e-05	2.74875e-05	0.00158667	0.0116378	0.000478283	0.000511691	0.000641517	0.00151224	0.00302236	0.0055233	0.000379328	0.000187338	0.0165006	0.0032541	NA	0.570305	0.0100723	0.0309091	0.000482935	0.0521337	0.036314	3.38308e-05	0.0398083	0.00253139	0.00109992	0.0122578	NA	0.0120006	0.000625447	0.00577619	4.52487e-05	0.0059483	0.00381908	0.00458704	0.000696915	0.0183355
16075oA_60	Col-0 WT	shoot	drought	4	2	57.8	0.0142072	0.000128447	4.45995e-06	0.000613243	0.000357688	0.000224335	0.00287845	0.000144948	3.74636e-05	0.00494787	0.0167578	0.000613689	0.000656059	0.00123541	0.00229152	0.00518781	0.0181765	0.000419235	0.000165464	0.0246198	0.00894621	NA	0.66402	0.0158926	0.0361269	0.000473647	0.106699	0.0617507	5.48574e-05	0.0576734	0.00244851	0.00168497	0.019209	NA	0.0138629	0.000473201	0.0139614	0.000127555	0.00970262	0.00662213	0.00827767	0.00171931	0.0226525
16076oA_92	Col-0 WT	shoot	drought	4	3	55.4	0.0199055	0.000139459	2.03794e-05	0.000560233	0.000549844	0.000189808	0.00855255	0.000216981	0.000102696	0.00234723	0.019018	0.000431963	0.000620572	0.0011828	0.002575	0.0111723	0.0176517	0.000416778	0.000236161	0.0153153	0.0168338	NA	0.755204	0.0162799	0.0519678	0.00175343	0.161051	0.107901	5.67426e-05	0.0511523	0.00517796	0.00260177	0.0107455	NA	0.0203186	0.000882308	0.00191566	7.11281e-05	0.011072	0.00700172	0.00714757	0.00186411	0.029676
16076oA_93	Col-0 WT	shoot	drought	4	4	57.5	0.0162745	8.79044e-05	2.59646e-05	0.000734518	0.0001317	0.000155475	0.0108413	6.35039e-05	5.975e-05	0.000254641	0.00714935	0.00045923	0.000497082	0.000399793	0.00157321	0.00933226	0.00622244	0.000508344	9.19711e-05	0.0135898	0.00550325	NA	0.345286	0.0097602	0.0356301	0.000976959	0.0463362	0.0698368	5.03651e-05	0.0139734	0.00255204	0.00119281	0.0116481	NA	0.00561274	0.000625028	0.00291148	7.50785e-06	0.00191012	0.00504496	0.00599032	0.000699481	0.0129811
16076oA_94	Col-0 WT	shoot	drought	4	5	56.3	0.0131525	0.000128133	2.40712e-05	0.00058882	0.000195162	0.000208494	0.0115864	0.000176646	4.85128e-05	0.000787315	0.0132462	0.000516606	0.000934335	0.000769539	0.00187682	0.0138099	0.0208183	0.000489202	0.000208124	0.0340123	0.0139176	NA	0.466281	0.0128629	0.0629445	0.00217345	0.109072	0.0654249	6.29556e-05	0.0333335	0.00425395	0.00147983	0.0233132	NA	0.0113394	0.0007925	0.0018446	7.8139e-05	0.00806461	0.00759837	0.00773613	0.00243379	0.0191915
16075oA_75	Col-0 WT	shoot	drought	5	1	54.9	0.125481	0.00494727	0.000899503	0.174728	0.000899503	0.0148418	0.00269851	0.000674627	0.00562189	0.0157413	0.577031	0.15359	0.351481	0.0103443	0.0065214	1.04477	0.0112438	0.00697115	0.00269851	0.191369	0.0260856	NA	8.33637	0.0712856	0.086802	0.000449752	0.113113	0.454699	0.00697115	0.346758	0.0391284	0.0128179	9.16279	NA	10.5957	0.234995	0.501023	0.00382289	0.023612	0.0263105	0.0494727	0.00607165	1.0378
16075oA_76	Col-0 WT	shoot	drought	5	2	55	0.0148787	0.000156791	3.00983e-05	0.000654463	0.000279984	0.000120743	0.00251636	6.57963e-05	7.73456e-05	0.0018213	0.0123662	0.000464774	0.000556118	0.00110979	0.0017506	0.0145501	0.0201526	0.000620165	0.000253036	0.0159433	0.0157278	NA	0.66624	0.0097389	0.0352426	0.00354355	0.139618	0.0722516	6.29964e-05	0.0396741	0.00162356	0.00164701	0.020723	NA	0.0232443	0.00070206	0.00287264	0.000121443	0.00433975	0.00589087	0.00658908	0.00142022	0.0237861
16076oA_116	Col-0 WT	shoot	drought	5	3	59	0.0220016	0.000127883	2.69371e-05	0.000705807	0.000283248	0.000155365	0.0135578	7.26486e-05	0.000169241	0.000579284	0.0111185	0.000605677	0.000736281	0.00120101	0.00101137	0.0019207	0.0269779	0.000607037	0.00015346	0.029461	0.00229782	NA	0.36211	0.00860926	0.0252746	0.000590712	0.0231267	0.0768616	2.82976e-05	0.0187798	0.00269643	0.00290757	0.0112992	NA	0.00744852	0.000581188	0.00365365	6.99276e-05	0.00204151	0.00651633	0.00684774	0.00125706	0.0124098
16076oA_117	Col-0 WT	shoot	drought	5	4	54.6	0.0126977	0.000108456	4.42679e-05	0.000675639	0.00025039	0.000120353	0.00854122	7.30421e-05	0.000167111	0.00093184	0.00990052	0.000774135	0.000771645	0.00101927	0.00094761	0.00236418	0.0286059	0.000586827	0.000177902	0.0153441	0.00949242	NA	0.44821	0.0106367	0.031786	0.00278251	0.095204	0.0668374	2.84975e-05	0.0299071	0.00179313	0.00540788	0.0206435	NA	0.0082128	0.000505761	0.00130369	7.30421e-05	0.00284062	0.0119927	0.0147708	0.00279884	0.0164787
16076oA_118	Col-0 WT	shoot	drought	5	5	57.4	0.0142328	0.000202745	0.000105769	0.000694609	0.000270758	0.000208952	0.00484339	9.33559e-05	0.000531947	0.00296903	0.0222117	0.000769863	0.000687627	0.00135663	0.00111665	0.024272	0.0420523	0.00057591	0.000236622	0.0359658	0.00733296	NA	0.727676	0.0156553	0.035702	0.00218417	0.0891406	0.118198	0.000106286	0.0559499	0.00283274	0.00282757	0.0131115	NA	0.00915146	0.000507897	0.00204659	0.000217486	0.00589099	0.0141787	0.0161772	0.00304376	0.0328988
16075oA_91	Col-0 WT	shoot	drought	6	1	54.2	0.0149305	0.000138516	5.07606e-05	0.000931758	0.000416409	0.000144539	0.00358895	8.86159e-05	9.3778e-05	0.00156024	0.00729189	0.00105049	0.000889601	0.00115631	0.00165187	0.00200719	0.0295513	0.000793672	0.000157444	0.0148888	0.00852907	NA	0.616068	0.016052	0.0351939	0.00234574	0.154162	0.0758325	2.88217e-05	0.0355539	0.00259911	0.00161057	0.0232152	NA	0.0126368	0.000759688	0.00744073	0.000126901	0.00429615	0.00928661	0.0122432	0.00177361	0.018251
16075oA_92	Col-0 WT	shoot	drought	6	2	58.1	0.0125713	0.000143342	2.68766e-05	0.000762659	0.000500829	0.000140741	0.00245328	0.000102593	0.000103171	0.00356303	0.009223	0.000608335	0.000646772	0.000935767	0.00140856	0.00307867	0.00906088	0.000527128	0.000203164	0.0155338	0.0162835	NA	0.565892	0.0131198	0.0339836	0.00210186	0.137725	0.0765393	2.68766e-05	0.0492229	0.00306191	0.00178946	0.0160419	NA	0.0257408	0.000635501	0.00619375	0.000102015	0.00685006	0.00705438	0.00877332	0.00167964	0.019091
16076oA_140	Col-0 WT	shoot	drought	6	3	52.6	0.0117293	0.000146442	2.50448e-05	0.000820216	0.000566638	0.000132181	0.00917577	4.76546e-05	8.27868e-05	0.00131728	0.0152008	0.000512722	0.000830651	0.000804911	0.00158373	0.00757221	0.00631232	0.000509939	0.000269231	0.0157973	0.0220585	NA	0.594284	0.0170774	0.0357201	0.00283493	0.197714	0.0787682	4.48719e-05	0.0336588	0.00417969	0.00206167	0.014998	NA	0.0180969	0.000606988	0.00565594	6.99166e-05	0.00694122	0.0107978	0.0102061	0.00122928	0.0329996
16076oA_141	Col-0 WT	shoot	drought	6	4	54.9	0.0164199	0.00016013	6.44424e-05	0.000708085	0.000274564	0.000141773	0.00961598	9.92022e-05	6.8348e-05	0.00100686	0.0133892	0.00102756	0.000965855	0.000765888	0.00121933	0.0150291	0.0325665	0.0005089	0.000185907	0.0314662	0.00449378	NA	0.61557	0.0213921	0.0429659	0.00128143	0.085153	0.101296	6.09274e-05	0.0308613	0.00451761	0.0020481	0.0240976	NA	0.0135505	0.000837751	0.00579005	9.21722e-05	0.00692502	0.00858295	0.00966987	0.00129861	0.0248962
16076oA_142	Col-0 WT	shoot	drought	6	5	56.7	0.0116469	0.000160139	0.00011986	0.000670438	0.00034269	0.000161438	0.0043494	7.86076e-05	7.69835e-05	0.00204412	0.0204506	0.000827329	0.000826679	0.000575914	0.00125447	0.0348573	0.0315324	0.000514522	0.000294941	0.0360887	0.0137417	NA	0.76777	0.0139662	0.0443522	0.00464304	0.172768	0.111704	0.00015819	0.0517056	0.00233257	0.00192036	0.0189029	NA	0.00894535	0.000591831	0.00722085	0.000169234	0.00670958	0.0110125	0.0123183	0.0017573	0.0401392
16075oA_5	35S:BRL3-GFP	shoot	water	0	1	54.6	0.00407752	7.37328e-05	9.59536e-05	0.000136355	0.000231299	7.77729e-05	0.000489868	0.000112114	2.32309e-05	0.00165444	0.0154162	0.000627234	0.00104842	0.000736318	0.00118679	0.00523907	0.00758336	0.00054239	0.00026261	0.0140112	0.00127669	NA	0.495371	0.00510776	0.0140941	0.000197967	0.0228703	0.015696	3.23212e-05	0.0526745	0.00080904	0.00144233	0.0279488	NA	0.0204997	0.00105347	0.00939133	5.4542e-05	0.00390481	0.0029382	0.00342807	0.000616123	0.0157667
16075oA_6	35S:BRL3-GFP	shoot	water	0	2	52.3	0.00663203	6.35319e-05	6.17671e-05	0.000183537	0.000272658	0.000124417	0.000459724	0.000100592	1.85301e-05	0.00157065	0.0156041	0.000398839	0.000910624	0.000638849	0.0010218	0.00385339	0.00423899	0.000451782	0.000176478	0.0190437	0.00158212	NA	0.383397	0.00712087	0.0130549	0.000225891	0.023753	0.0195061	3.35307e-05	0.0504576	0.00115946	0.00135535	0.0167698	NA	0.0269084	0.000674144	0.00209567	4.23546e-05	0.0046793	0.00292864	0.00334425	0.000542668	0.01415
16076oA_11	35S:BRL3-GFP	shoot	water	0	3	54.2	0.00665002	7.55164e-05	7.3228e-05	0.000226549	0.00015136	9.31695e-05	0.0074722	8.042e-05	3.33449e-05	0.000318411	0.016457	0.000269047	0.000675071	0.000421388	0.000444925	0.00632213	0.0137852	0.000282124	0.000149725	0.0231636	0.00133608	NA	0.214998	0.00559736	0.0166721	0.000221319	0.0145188	0.0177741	3.95562e-05	0.0309771	0.00120172	0.00106442	0.0277959	NA	0.0190556	0.000388043	0.0197222	5.36134e-05	0.00271859	0.00197421	0.0019971	0.000638783	0.0132899
16076oA_12	35S:BRL3-GFP	shoot	water	0	4	50.9	0.00507089	8.40546e-05	5.64367e-05	0.000258168	0.000207735	0.000140091	0.00737759	8.44549e-05	3.48226e-05	0.000760894	0.0198005	0.000376645	0.000813328	0.00050713	0.000439886	0.00464102	0.0151522	0.000258168	0.000110072	0.0471274	0.000946615	NA	0.172345	0.011014	0.0207031	0.000190524	0.0189667	0.016997	3.92255e-05	0.0453623	0.00442608	0.000895782	0.0219519	NA	0.0302088	0.000342222	0.00167909	5.8438e-05	0.00550037	0.00348386	0.00398059	0.000730074	0.011941
16076oA_13	35S:BRL3-GFP	shoot	water	0	5	54.7	0.00928179	0.000104501	9.02967e-05	0.000364231	0.000253642	0.000171462	0.0216372	0.000113125	7.15272e-05	0.00050627	0.0218264	0.000815714	0.00110588	0.000915649	0.000620917	0.00596973	0.0226178	0.000492574	0.000167911	0.0337202	0.00182775	NA	0.281844	0.0102355	0.0259319	0.000301835	0.0264635	0.0264493	5.42795e-05	0.0393663	0.0038787	0.00157816	0.028969	NA	0.028687	0.000559028	0.00327148	0.000107544	0.00305233	0.00550404	0.00556897	0.000987177	0.0151049
16075oA_17	35S:BRL3-GFP	shoot	water	1	1	52	0.0105718	0.000110713	0.000136518	0.000337966	0.000268042	0.000193123	0.00102722	0.000114043	4.57836e-05	0.00157662	0.0140531	0.000514441	0.000722548	0.000774159	0.000784148	0.00121368	0.0240589	0.000412885	0.000123199	0.020715	0.00109381	NA	0.320021	0.00872718	0.0268317	0.000185632	0.0140697	0.0309763	2.66377e-05	0.0498658	0.00102805	0.000634311	0.0165512	NA	0.0400631	0.00106218	0.00841336	0.000104054	0.00373594	0.00369265	0.00417796	0.00139848	0.0128752
16075oA_18	35S:BRL3-GFP	shoot	water	1	2	52	0.00689182	5.15778e-05	2.321e-05	0.00029193	0.000229005	0.000121724	0.000743751	0.000144418	1.3926e-05	0.00172992	0.0145754	0.000334224	0.000463684	0.000527125	0.000624607	0.00128687	0.00605213	0.000249121	0.000122755	0.0142597	0.00141478	NA	0.117519	0.0068289	0.0161768	0.000200638	0.013255	0.0240162	2.26942e-05	0.050785	0.00148234	0.000496694	0.0110835	NA	0.0228144	0.000856191	0.0031937	2.99151e-05	0.00403183	0.00264646	0.00249585	0.000708678	0.00886415
16076oA_29	35S:BRL3-GFP	shoot	water	1	3	57	0.00704221	5.989e-05	2.26802e-05	0.000324611	0.000184277	0.000101352	0.00507186	8.50508e-05	7.76089e-05	0.000281376	0.0124727	0.0002509	0.000418875	0.000494712	0.000238497	0.00155714	0.00859793	0.000251254	0.000109149	0.0147599	0.00111204	NA	0.0974686	0.00427132	0.0127342	0.000154155	0.0185606	0.0210118	2.23258e-05	0.0364212	0.0033464	0.000422773	0.0131418	NA	0.0114011	0.00015699	0.000320004	1.55927e-05	0.00205858	0.00155253	0.00202456	0.000556374	0.00794552
16076oA_30	35S:BRL3-GFP	shoot	water	1	4	55.2	0.00936886	7.17317e-05	3.15233e-05	0.000343218	0.000182707	9.81083e-05	0.00778594	7.20533e-05	0.000200398	0.000309443	0.0110518	0.000515953	0.000749805	0.000489898	0.000305583	0.00226904	0.0133292	0.000229348	9.71433e-05	0.0242337	0.00112358	NA	0.172086	0.00983271	0.0169605	0.000229992	0.0125341	0.0296522	9.65e-06	0.0302437	0.00295676	0.000629502	0.0171281	NA	0.0202772	0.000247362	0.0015321	1.544e-05	0.00211496	0.00378119	0.00383973	0.000680968	0.00949978
16076oA_31	35S:BRL3-GFP	shoot	water	1	5	55.2	0.00824272	8.62648e-05	4.16564e-05	0.000378844	0.000232226	0.000146617	0.0074765	0.000133497	3.83764e-05	0.000600574	0.0203788	0.000448052	0.000742271	0.000524149	0.000413284	0.0137581	0.00526478	0.000231898	0.000159082	0.032017	0.00124149	NA	0.150713	0.00765494	0.0190216	0.000247314	0.0142235	0.0284618	5.90406e-05	0.0534819	0.00313046	0.00108799	0.0160787	NA	0.0203126	0.000225994	0.00269323	1.70562e-05	0.00390357	0.00359098	0.00362312	0.000838704	0.0182032
16075oA_33	35S:BRL3-GFP	shoot	water	2	1	55.9	0.00576101	0.000158514	5.55049e-05	0.000496544	0.00068156	8.90079e-05	0.00418937	0.000121511	6.25055e-05	0.0011076	0.0255098	0.00139012	0.000646057	0.00126461	0.00152114	0.00135162	0.0195572	0.0011586	0.000243022	0.0153694	0.00330829	NA	0.253773	0.0105829	0.0464466	0.000219019	0.0345186	0.0207258	3.75033e-05	0.0519541	0.00249722	0.00141163	0.0307217	NA	0.0780749	0.000426038	0.000842075	7.05063e-05	0.00477992	0.00321729	0.00313228	0.000541048	0.022195
16075oA_34	35S:BRL3-GFP	shoot	water	2	2	57.5	0.0111181	0.000165207	6.51519e-05	0.000859385	0.000519664	4.30468e-05	0.00406036	8.72571e-05	6.51519e-05	0.00252464	0.0133624	0.000451022	0.000433959	0.00123091	0.00115141	0.00124603	0.0470207	0.000895839	0.000184985	0.0152184	0.00373809	NA	0.377315	0.0115288	0.033575	0.000324596	0.0356982	0.0403558	4.92518e-05	0.0378354	0.0043423	0.0014698	0.025101	NA	0.0491048	0.000444817	0.00252968	4.69249e-05	0.00413754	0.00275189	0.00306253	0.00109323	0.0177027
16076oA_53	35S:BRL3-GFP	shoot	water	2	3	56.5	0.0124385	9.63987e-05	5.08771e-05	0.000446801	0.000329745	8.18624e-05	0.018222	9.14258e-05	0.000275425	0.000213454	0.0109577	0.000454834	0.000451391	0.000621236	0.000508389	0.000864528	0.0154422	0.000457511	0.000141538	0.0180973	0.00222253	NA	0.206339	0.00802175	0.0271007	0.000290344	0.0182396	0.0364448	1.98918e-05	0.020204	0.00481458	0.00154468	0.00736341	NA	0.0456104	0.000573802	0.000579923	1.79791e-05	0.00192836	0.00359277	0.00357249	0.000561561	0.0116956
16076oA_54	35S:BRL3-GFP	shoot	water	2	4	53.9	0.0102865	0.000109729	5.80221e-05	0.000526936	0.000308662	0.000163804	0.015915	0.000136174	0.000127886	0.000322477	0.0182845	0.000349712	0.000468124	0.000469308	0.00050128	0.00533527	0.0264253	0.000436153	0.000149989	0.0148462	0.00171698	NA	0.202498	0.0102005	0.0241605	0.000274717	0.0220563	0.0327174	2.68402e-05	0.0214315	0.0062435	0.00169448	0.00733171	NA	0.0330718	0.000682056	0.00177264	5.21015e-05	0.00281664	0.00269586	0.00283203	0.000905066	0.0156091
16076oA_55	35S:BRL3-GFP	shoot	water	2	5	56.2	0.00823289	8.77469e-05	1.94993e-05	0.000482376	0.000239563	0.000192208	0.0141398	0.000129531	9.93537e-05	0.000238635	0.018997	0.000507447	0.000609586	0.000547838	0.000532517	0.00988337	0.0260901	0.000475412	0.000154137	0.017171	0.00187658	NA	0.321058	0.00758199	0.0291348	0.000285061	0.0234623	0.0333796	5.94265e-05	0.0258111	0.00438735	0.00150888	0.0154815	NA	0.0301371	0.000777187	0.00102743	6.31407e-05	0.00293186	0.00283437	0.00281904	0.000803651	0.0189102
16075oA_49	35S:BRL3-GFP	shoot	water	3	1	57.8	0.00119921	2.87264e-05	3.6478e-06	0.000359764	4.97012e-05	2.05188e-05	0.000537594	4.55974e-05	7.75157e-06	0.000390314	0.00347407	0.000343805	0.000677578	0.00014044	0.000229355	0.00042816	0.00112124	7.2044e-05	4.78773e-05	0.00440836	0.000309607	NA	0.0511243	0.00157129	0.00316583	3.69339e-05	0.00284118	0.00531438	2.27987e-06	0.00959917	0.000328758	0.000299575	0.0253102	NA	0.0125662	0.000428616	0.0028161	2.27987e-06	0.00049154	0.000871823	0.00104145	0.000158679	0.00435592
16075oA_50	35S:BRL3-GFP	shoot	water	3	2	57.4	0.00282555	5.63203e-05	1.04465e-05	0.000479177	0.000217106	7.67592e-05	0.00515694	6.63126e-05	2.13472e-05	0.00087887	0.0141773	0.000559115	0.000689924	0.000513242	0.000833904	0.00376029	0.00446657	0.000325659	0.000131717	0.0221035	0.00144116	NA	0.193795	0.00800021	0.0167539	0.000178953	0.0179453	0.0138961	3.86067e-05	0.0399933	0.00227734	0.00181406	0.0216456	NA	0.0124786	0.000437391	0.000951995	1.27175e-05	0.00275697	0.00310716	0.0033983	0.000625882	0.0139556
16076oA_77	35S:BRL3-GFP	shoot	water	3	3	57.7	0.00807865	0.000113967	1.72253e-05	0.00087268	0.000283616	0.000110762	0.0282364	0.000158232	2.02297e-05	0.000234744	0.0198379	0.000706036	0.00100507	0.000847643	0.00165743	0.0112737	0.0123577	0.00071565	0.000160235	0.0215354	0.00179644	NA	0.260377	0.0113549	0.00701289	0.000315262	0.0203721	0.0292697	1.24182e-05	0.0228359	0.00469729	0.00276005	0.0280373	NA	0.0269307	0.00049092	0.00106516	1.40206e-05	0.00151242	0.00523528	0.00562625	0.000757511	0.0208999
16076oA_78	35S:BRL3-GFP	shoot	water	3	4	55.7	0.00345353	0.000131046	4.23583e-05	0.000524185	0.000223705	0.000136341	0.0147791	0.000149578	7.14797e-05	0.000129722	0.014975	0.000387844	0.00132237	0.00042226	0.00054404	0.00440792	0.00551188	0.000252826	8.47167e-05	0.0207596	0.000635375	NA	0.160681	0.00375666	0.0093837	0.000187965	0.00808118	0.0170439	7.28034e-05	0.015065	0.00225691	0.000796866	0.0179771	NA	0.0615374	0.000434173	0.0015302	4.23583e-05	0.000555953	0.00475208	0.00659996	0.000293861	0.0143132
16076oA_79	35S:BRL3-GFP	shoot	water	3	5	56.6	0.00705844	8.82304e-05	2.41727e-06	0.000755398	0.000209094	0.000122072	0.0312517	8.70218e-05	1.57123e-05	0.00019459	0.0181537	0.000914938	0.00151563	0.00110348	0.00088593	0.00436197	0.00971381	0.000389181	0.000123281	0.0226825	0.000884722	NA	0.272735	0.00725665	0.0189357	0.000181295	0.0128418	0.0284718	4.10936e-05	0.0234439	0.00318234	0.00225169	0.0191134	NA	0.0292176	0.000453239	0.00289106	5.80145e-05	0.00105151	0.00461699	0.0054304	0.000599484	0.0143006
16075oA_65	35S:BRL3-GFP	shoot	water	4	1	55.9	0.0162864	0.00010197	9.08863e-05	0.00197733	0.000359112	0.000201723	0.00477042	0.000172906	0	0.00142536	0.0219213	0.00171797	0.00285516	0.000729307	0.000997533	0.00468397	0.0110704	0.000633987	7.53691e-05	0.0131785	0.00139655	NA	0.397136	0.00635318	0.0239341	0.000294826	0.013112	0.0411338	0.000170689	0.0472343	0.00376402	0.000964282	0.0541306	NA	0.0317614	0.00150073	0.00379949	5.54185e-05	0.00278422	0.0035623	0.00398348	0.000667239	0.0182415
16075oA_66	35S:BRL3-GFP	shoot	water	4	2	52.9	0.00368622	7.15e-05	3.01053e-05	0.000462868	0.000218263	9.36608e-05	0.00343576	4.51579e-05	1.50526e-05	0.000590816	0.0156978	0.000511789	0.00061883	0.000380497	0.000763085	0.00484276	0.00862307	0.000430254	0.000107041	0.0192485	0.00108504	NA	0.203491	0.00846459	0.0216662	0.000164325	0.0174661	0.0142987	1.67251e-05	0.032489	0.00105745	0.000543985	0.0216172	NA	0.0149038	0.000461196	0.0111126	2.96871e-05	0.00174151	0.00290056	0.00341653	0.000535205	0.0129172
16076oA_101	35S:BRL3-GFP	shoot	water	4	3	54.2	0.0103314	7.62973e-05	2.93932e-05	0.000586614	0.000245777	0.000106629	0.0172967	9.44335e-05	5.87864e-05	0.000282362	0.0146788	0.000686988	0.000823948	0.00061757	0.0006454	0.00207848	0.0273563	0.000514381	0.00014509	0.016676	0.00230299	NA	0.268212	0.00654624	0.02221	0.000294558	0.020079	0.0313654	2.15759e-05	0.0131713	0.00406064	0.00075109	0.00789583	NA	0.0248445	0.000350842	0.000967162	4.40898e-05	0.00115259	0.00348028	0.00353469	0.000665725	0.0130722
16076oA_102	35S:BRL3-GFP	shoot	water	4	4	55	0.00979192	8.26576e-05	4.65543e-05	0.000594121	0.000232771	0.000121611	0.017785	0.000124461	5.28882e-05	0.000290093	0.0173774	0.000627691	0.000734101	0.000504496	0.00061819	0.00298106	0.0220471	0.000461426	0.000112427	0.0154586	0.00158855	NA	0.239132	0.00778596	0.0211413	0.000223904	0.0153141	0.0311093	2.37522e-05	0.0145886	0.00399828	0.000530465	0.0141351	NA	0.0424873	0.000390486	0.00193374	1.99518e-05	0.00115689	0.00257569	0.00263523	0.000557384	0.0115546
16076oA_103	35S:BRL3-GFP	shoot	water	4	5	55	0.0119699	0.000130604	5.79225e-05	0.000601224	0.000297131	0.000150654	0.0246505	8.24282e-05	7.07323e-05	0.000384015	0.022135	0.000626566	0.000815928	0.000711222	0.000495126	0.0176652	0.0193007	0.000626009	0.000162629	0.0149869	0.00156697	NA	0.275536	0.00835671	0.0228095	0.000303536	0.0173305	0.0345001	5.73656e-05	0.0108131	0.00490169	0.00102812	0.011391	NA	0.0226541	0.000358117	0.00194597	5.12391e-05	0.000892508	0.00332776	0.00320467	0.00068226	0.0187357
16075oA_81	35S:BRL3-GFP	shoot	water	5	1	57.5	0.010967	0.000118916	9.95659e-05	0.000712089	0.000314881	0.000203002	0.00936165	0.000251905	4.78479e-05	0.00164618	0.0260338	0.000642077	0.000661427	0.000968216	0.000850708	0.0150017	0.0149687	0.000638207	0.000148821	0.0288991	0.00272627	NA	0.25566	0.0103837	0.0268634	0.00033001	0.0272399	0.0396701	0.000100621	0.0590932	0.00605733	0.0024603	0.0235415	NA	0.0704451	0.00119268	0.00705088	8.58448e-05	0.00666001	0.00477529	0.00412512	0.00102099	0.0165142
16075oA_82	35S:BRL3-GFP	shoot	water	5	2	53.2	0.0100486	9.6767e-05	5.10295e-05	0.000698537	0.000294837	0.000170854	0.00956633	0.000184462	3.77996e-05	0.00104025	0.0187429	0.000589674	0.000766954	0.000754102	0.00100774	0.00831176	0.0120207	0.000653555	0.000163672	0.0163026	0.00153202	NA	0.232323	0.0068973	0.0248918	0.000288789	0.0173924	0.0326997	4.42255e-05	0.0419852	0.00508178	0.00183177	0.0186825	NA	0.042799	0.00104289	0.00226609	5.06515e-05	0.00423885	0.00336417	0.00343712	0.000731045	0.0160875
16076oA_125	35S:BRL3-GFP	shoot	water	5	3	51.5	0.0103723	9.03358e-05	5.40563e-05	0.000676611	0.000246337	0.000115731	0.0392329	0.000143304	2.8298e-05	0.000385288	0.0147331	0.000590992	0.000965758	0.000676611	0.00108258	0.00393051	0.0258393	0.000520247	0.00012988	0.015767	0.00205088	NA	0.238497	0.00760308	0.0268925	0.000299305	0.0230363	0.0389619	4.78888e-05	0.00963146	0.0071612	0.001761	0.01424	NA	0.0544039	0.000623281	0.0042476	5.33308e-05	0.0016079	0.00337979	0.00367148	0.000639606	0.0133305
16076oA_126	35S:BRL3-GFP	shoot	water	5	4	56.3	0.0102375	8.6038e-05	5.93246e-05	0.000581797	0.000290031	0.000143975	0.0436077	7.84056e-05	6.27939e-05	0.000240421	0.0138126	0.000742078	0.000663325	0.00064806	0.000950234	0.00554806	0.0239498	0.000560288	0.000129057	0.0139517	0.00188763	NA	0.275173	0.00861143	0.0306219	0.000300439	0.0214422	0.0325865	5.2733e-05	0.00779338	0.0063394	0.00242988	0.0115509	NA	0.0288647	0.000616143	0.00279623	5.2386e-05	0.00132769	0.00432272	0.00445698	0.000598797	0.012905
16076oA_127	35S:BRL3-GFP	shoot	water	5	5	56.9	0.0137744	7.02493e-05	5.19906e-05	0.000635647	0.000276664	0.000159686	0.0274254	0.000276355	5.87989e-05	0.000501957	0.0154165	0.000365482	0.000842991	0.000631624	0.000953781	0.00134216	0.0393783	0.000648026	0.000111099	0.0189391	0.00293407	NA	0.150466	0.0127043	0.0326916	0.000363006	0.0299673	0.0577297	5.01338e-05	0.0184975	0.0102651	0.00139323	0.00837421	NA	0.0768276	0.000607176	0.00555464	7.92238e-05	0.00365853	0.00239652	0.0025853	0.000825351	0.00883531
16075oA_97	35S:BRL3-GFP	shoot	water	6	1	55.9	0.0123943	6.67026e-05	8.33782e-05	0.000753894	0.000294732	9.92783e-05	0.00887959	7.79489e-05	0.000122547	0.000494452	0.0121251	0.000690682	0.000742648	0.000846968	0.00101721	0.00130031	0.03263	0.000573177	0.000125261	0.0105495	0.0010525	NA	0.349433	0.0116516	0.0255987	0.000293957	0.0178868	0.0336976	4.84757e-05	0.0339291	0.00342975	0.000363762	0.0222756	NA	0.00830563	0.000683701	0.00197509	6.82538e-05	0.00191072	0.00575155	0.00705961	0.00102148	0.0120437
16075oA_98	35S:BRL3-GFP	shoot	water	6	2	57.9	0.00936416	4.27048e-05	4.51352e-05	0.000721816	0.000262826	0.000137142	0.0133506	0.000168042	0.000146863	0.000834307	0.0153682	0.000641614	0.000705151	0.00139815	0.000745078	0.00114331	0.0354287	0.000534331	8.54097e-05	0.0342594	0.00113046	NA	0.16272	0.0170788	0.0285164	0.000319766	0.0212691	0.0317693	3.71497e-05	0.037256	0.00658731	0.000332612	0.0174777	NA	0.00848507	0.000525999	0.00288344	9.54783e-05	0.0035938	0.00710497	0.00919369	0.00157383	0.0064953
16076oA_149	35S:BRL3-GFP	shoot	water	6	3	56.1	0.0128532	6.45674e-05	1.79592e-05	0.00065893	0.000182585	0.000101769	0.026928	6.54226e-05	3.76287e-05	0.000197978	0.0131931	0.00100315	0.00114297	0.000648667	0.000725635	0.00724481	0.0185287	0.00034721	8.16714e-05	0.0193112	0.00117205	NA	0.294782	0.0130332	0.0204726	0.000267677	0.0186903	0.0412633	3.03595e-05	0.00948842	0.00116179	0.000407502	0.0302141	NA	0.0152691	0.000551602	0.147031	3.72011e-05	0.000538347	0.00685099	0.00856823	0.000894109	0.0107926
16076oA_150	35S:BRL3-GFP	shoot	water	6	4	57.7	0.0135827	8.55246e-05	1.42541e-05	0.000730891	0.000284591	0.000149422	0.0298476	5.65249e-05	0.000181863	0.00031015	0.0173458	0.00103563	0.00130056	0.00079823	0.000296387	0.0206272	0.0301759	0.000461538	0.000108135	0.0139469	0.00104546	NA	0.292033	0.0110509	0.0275124	0.000325878	0.0145151	0.0359631	5.9474e-05	0.00670631	0.00415728	0.00114279	0.02739	NA	0.0160329	0.000528876	0.00607176	5.79995e-05	0.000558859	0.00739985	0.00812386	0.000893093	0.0151059
16076oA_151	35S:BRL3-GFP	shoot	water	6	5	54.1	0.0086566	0.000122239	3.27426e-05	0.000755263	0.000243387	0.000156619	0.0166856	8.78593e-05	0.000121148	0.000360714	0.0302885	0.00092225	0.00130698	0.000659763	0.000332337	0.0666175	0.0227665	0.000353074	0.000135882	0.0189863	0.000865496	NA	0.247497	0.0106654	0.0208385	0.00023029	0.0127936	0.0259376	0.00013097	0.0158332	0.00385981	0.000653215	0.0381037	NA	0.0171047	0.000479133	0.00750297	2.18284e-06	0.00106905	0.00570922	0.0063406	0.000854036	0.0258394
16075oA_19	35S:BRL3-GFP	shoot	drought	1	1	55.4	0.00421517	3.2931e-05	2.05042e-05	0.000310049	0.000182674	0.000116812	0.000574118	6.89687e-05	8.07742e-06	0.00168197	0.0148525	0.000479053	0.000507635	0.000451714	0.000513227	0.00137813	0.00464762	0.000301971	9.07156e-05	0.0118726	0.000914612	NA	0.129346	0.00472964	0.0126548	0.000149122	0.0114612	0.0163506	4.53578e-05	0.0524504	0.00102583	0.000432452	0.0151911	NA	0.32249	0.000461655	0.00174969	6.15126e-05	0.00229647	0.0016509	0.00195163	0.000572254	0.00901378
16075oA_20	35S:BRL3-GFP	shoot	drought	1	2	54.8	0.00561169	4.6784e-05	3.39884e-05	0.000285902	0.000181138	0.00011676	0.000547413	7.43746e-05	1.7594e-05	0.00143911	0.0118895	0.000281904	0.000484635	0.000339084	0.000339484	0.000766139	0.00981545	0.000190735	6.23787e-05	0.0113017	0.00121519	NA	0.135743	0.00536297	0.0145962	0.000201131	0.012417	0.019333	2.19925e-05	0.0538732	0.000473838	0.000334686	0.0151584	NA	0.00494631	0.000569006	0.00357158	3.47881e-05	0.001767	0.00155507	0.00188416	0.000760541	0.00602275
16076oA_32	35S:BRL3-GFP	shoot	drought	1	3	52.8	0.0100767	5.2657e-05	4.42988e-05	0.000425853	0.000239882	0.000128717	0.00955056	7.73139e-05	0.000147941	0.000216897	0.015637	0.00040245	0.000474749	0.000661974	0.000285434	0.00199595	0.0306004	0.000383226	0.000145434	0.0142713	0.00120442	NA	0.201915	0.00660177	0.0207577	0.000272479	0.015347	0.0340277	3.09256e-05	0.0353182	0.00262031	0.000543705	0.0148932	NA	0.00538188	0.000191404	0.000484361	3.59405e-05	0.00134108	0.00252837	0.00275864	0.000815766	0.0106497
16076oA_33	35S:BRL3-GFP	shoot	drought	1	4	56.6	0.00932535	2.83455e-05	3.52671e-05	0.000361241	0.000202044	8.86622e-05	0.00724954	5.40543e-05	0.000117997	0.000364867	0.0154388	0.000286092	0.000825976	0.000570207	0.000216876	0.00214141	0.020097	0.000271919	7.08639e-05	0.0268864	0.00147825	NA	0.145441	0.00884875	0.0239398	0.000152934	0.0115304	0.0289464	3.42783e-05	0.038278	0.00244365	0.000391564	0.014272	NA	0.00783062	0.000278182	0.000945291	2.1424e-05	0.00128742	0.00438301	0.00463417	0.000650959	0.00881579
16076oA_34	35S:BRL3-GFP	shoot	drought	1	5	56.5	0.0111154	6.80172e-05	5.66268e-05	0.000406476	0.000266862	0.000137662	0.0133542	8.94963e-05	0.000142218	0.000286388	0.0175995	0.000403872	0.000509315	0.00081165	0.000246684	0.00282483	0.0310074	0.00037621	0.000121064	0.0275183	0.00155756	NA	0.230005	0.00832446	0.0258482	0.000290293	0.0182393	0.0322099	3.12423e-05	0.0288478	0.00396192	0.000457245	0.085137	NA	0.00684598	0.000275323	0.00111529	4.23073e-05	0.00187161	0.00381417	0.00433488	0.00110097	0.0123961
16075oA_35	35S:BRL3-GFP	shoot	drought	2	1	56.9	0.00818666	5.30233e-05	6.42817e-05	0.000686035	0.000386417	9.11566e-05	0.00167096	7.48137e-05	2.03377e-05	0.0025433	0.0209286	0.000534955	0.000416923	0.00033993	0.000537134	0.000709641	0.0094545	0.000310877	0.000183039	0.0172693	0.000934082	NA	0.32247	0.00825566	0.0162244	0.000127474	0.0134603	0.0296967	1.0532e-05	0.0648799	0.0032021	0.000865806	0.019652	NA	0.0161863	0.000269475	0.00161503	5.01179e-05	0.00376175	0.00178209	0.00176212	0.000392227	0.0193121
16075oA_36	35S:BRL3-GFP	shoot	drought	2	2	57.2	0.0118408	0.000102455	7.5157e-05	0.000720728	0.000455196	7.01938e-05	0.00402586	8.43744e-05	5.67223e-05	0.00239758	0.0207168	0.000280421	0.000448461	0.000579276	0.00124257	0.000505183	0.0120616	0.000865015	0.000146414	0.0113845	0.000923864	NA	0.249081	0.00838923	0.0296487	0.000135424	0.0125076	0.0161208	1.45351e-05	0.0624647	0.00330266	0.00127625	0.0299409	NA	0.0224854	0.000358059	0.00322963	3.7224e-05	0.0029921	0.0018417	0.00194238	0.000379685	0.015767
16076oA_56	35S:BRL3-GFP	shoot	drought	2	3	55.6	0.00588131	0.000126947	7.22953e-05	0.000458301	0.000253894	0.000188054	0.0150284	9.63938e-05	4.21723e-05	0.000297788	0.0320944	0.00041828	0.0010414	0.000506498	0.000406661	0.020247	0.0094453	0.000421292	0.000188484	0.0713628	0.0014997	NA	0.293288	0.00471297	0.0268917	0.000179878	0.0191449	0.0213267	0.000159652	0.0280063	0.00474653	0.00133359	0.0245757	NA	0.0969794	0.000607195	0.00376151	2.49591e-05	0.00242964	0.00359153	0.00392632	0.000586108	0.0266344
16076oA_57	35S:BRL3-GFP	shoot	drought	2	4	57.5	0.00930461	0.000104673	7.5597e-05	0.000428868	0.00023297	0.000106853	0.0164482	8.72273e-05	7.2326e-05	0.000319107	0.0194357	0.000399428	0.000939511	0.000464485	0.000438317	0.00816193	0.0179801	0.000391796	0.000157373	0.0256521	0.00141272	NA	0.283349	0.00770253	0.0255525	0.00021189	0.0178482	0.0318605	8.54101e-05	0.0195073	0.00421453	0.0014189	0.0133607	NA	0.040806	0.000480114	0.00512751	4.50674e-05	0.00165586	0.0042069	0.0042138	0.000558982	0.0187699
16076oA_58	35S:BRL3-GFP	shoot	drought	2	5	53.5	0.00672582	5.80281e-05	3.37289e-05	0.000467852	0.00019113	0.000155225	0.00720165	0.000124035	1.70458e-05	0.000227035	0.0209721	0.000311539	0.000880577	0.000327134	0.000502669	0.0142865	0.0117257	0.000301746	0.000129838	0.0148614	0.00106083	NA	0.205163	0.00458567	0.0168256	0.000158127	0.0154917	0.0251323	0.000102637	0.0269091	0.00287638	0.000767785	0.012949	NA	0.0213348	0.000373919	0.00621227	3.51796e-05	0.00221196	0.0014264	0.0027139	0.000606394	0.0160825
16075oA_51	35S:BRL3-GFP	shoot	drought	3	1	54.5	0.00765662	6.96646e-05	1.99042e-05	0.000513182	0.00055775	0.000146685	0.00595481	0.000128079	4.93277e-05	0.00111247	0.0183274	0.00153522	0.000604049	0.000968814	0.00105795	0.0046169	0.0134158	0.000442219	0.000142358	0.0188181	0.00403752	NA	0.44964	0.0134963	0.0330933	0.000363035	0.0434534	0.0245618	4.67315e-05	0.0504476	0.00336121	0.00315395	0.0231628	NA	0.0217007	0.000592798	0.00335775	5.23566e-05	0.00525124	0.0052772	0.00515735	0.000900015	0.0161202
16075oA_52	35S:BRL3-GFP	shoot	drought	3	2	56.5	0.00592417	8.43277e-05	2.48736e-05	0.000592114	0.000412539	0.000134682	0.00304975	9.88879e-05	3.09404e-05	0.00108049	0.0124987	0.000544187	0.000663095	0.000723762	0.000947019	0.00576219	0.0153131	0.000364005	0.000148029	0.0136029	0.00264813	NA	0.424771	0.00993186	0.03056	0.000422852	0.0423586	0.0238126	2.7907e-05	0.0430071	0.00231325	0.00162649	0.0277851	NA	0.0131315	0.000661275	0.00211183	4.48939e-05	0.00385845	0.00407928	0.00507119	0.000763196	0.0167818
16076oA_80	35S:BRL3-GFP	shoot	drought	3	3	52.9	0.0164664	0.000114477	2.15681e-05	0.00122772	0.000527588	0.000150977	0.0191259	0.000195772	6.63633e-06	0.000258817	0.0234428	0.00167236	0.00306599	0.000900882	0.0022099	0.00277896	0.0245959	0.000638747	0.000230613	0.0192221	0.00266615	NA	0.554187	0.0118293	0.0364268	0.000461225	0.0280053	0.0541724	2.32272e-05	0.0276071	0.00581674	0.00264624	0.0254404	NA	0.041064	0.000980518	0.00179015	5.64088e-05	0.00150645	0.00713738	0.00614856	0.000701792	0.0189019
16076oA_81	35S:BRL3-GFP	shoot	drought	3	4	56.1	0.0138854	9.65445e-05	3.54158e-05	0.000488544	0.000468653	0.000132931	0.0139344	0.00022802	1.74653e-05	0.000374534	0.0248886	0.000420138	0.00042693	0.00105859	0.00157576	0.0119662	0.0178001	0.000424505	0.000179505	0.0134978	0.00492134	NA	0.326553	0.0164116	0.0341229	0.000414802	0.040979	0.0471312	4.51188e-05	0.0388982	0.00603476	0.00278135	0.00818396	NA	0.023619	0.000238208	0.000664653	3.39604e-05	0.00384189	0.00417664	0.00405147	0.00111002	0.0243709
16076oA_82	35S:BRL3-GFP	shoot	drought	3	5	56.7	0.0167154	0.000149648	3.34408e-05	0.000693897	0.000649588	0.000164696	0.0150989	0.00024997	1.71384e-05	0.000525439	0.0354715	0.000507464	0.000718141	0.00114368	0.00163609	0.0186863	0.0184205	0.000520423	0.000227398	0.0162581	0.00373074	NA	0.370865	0.0153778	0.0383445	0.000474024	0.0274215	0.0569179	7.35698e-05	0.0502319	0.00646244	0.00261173	0.00973462	NA	0.0181776	0.000375791	0.00183966	3.51129e-05	0.00501696	0.00519921	0.00514947	0.00131966	0.027085
16075oA_67	35S:BRL3-GFP	shoot	drought	4	1	55.6	0.00823202	6.63412e-05	7.91815e-05	0.000816069	0.000561404	0.000176197	0.00233336	0.000101295	2.99606e-05	0.00217713	0.0250727	0.000520743	0.000963018	0.000913797	0.000625605	0.0136492	0.0132932	0.000388061	0.000234691	0.0194979	0.00734533	NA	0.574263	0.010601	0.0270615	0.000755434	0.0856765	0.0291787	8.98817e-05	0.045376	0.00364092	0.00107216	0.0318488	NA	0.0115555	0.000398047	0.00188395	3.92341e-05	0.0055106	0.00610981	0.00716557	0.0015608	0.0272377
16075oA_68	35S:BRL3-GFP	shoot	drought	4	2	58.2	0.00712141	9.20857e-05	5.27722e-05	0.000529847	0.000338946	0.0001569	0.00258088	8.71272e-05	3.40009e-05	0.00189165	0.0146271	0.000352759	0.000457595	0.00072181	0.000548618	0.00969981	0.0152338	0.000359134	0.000151587	0.0241204	0.00813011	NA	0.357493	0.00778266	0.0293867	0.000545785	0.0641356	0.0274865	6.446e-05	0.044527	0.00286209	0.000904211	0.0261697	NA	0.0118783	0.000332925	0.00296233	9.38566e-05	0.00583646	0.00371778	0.00419805	0.00120809	0.0171212
16076oA_104	35S:BRL3-GFP	shoot	drought	4	3	57.9	0.0125413	8.32619e-05	3.94399e-05	0.000534337	0.00033334	0.000141984	0.0200793	8.03405e-05	6.57331e-05	0.000377746	0.0164651	0.000515348	0.000744975	0.000945388	0.000556833	0.00193401	0.0276582	0.000505415	0.000156591	0.0196893	0.00205964	NA	0.335229	0.00994849	0.0226654	0.000367229	0.0211757	0.0369294	2.1911e-05	0.0146193	0.00426038	0.00122906	0.0114303	NA	0.0122562	0.000332756	0.00157292	5.22943e-05	0.00130152	0.00444765	0.00476288	0.000886375	0.0166854
16076oA_105	35S:BRL3-GFP	shoot	drought	4	4	55.3	0.0137593	0.00012537	4.53346e-05	0.000595506	0.000545694	0.000159231	0.0209801	0.000116695	6.82817e-05	0.000650915	0.0204851	0.000577596	0.000823858	0.00130939	0.000573958	0.00480826	0.0330562	0.000584872	0.000161469	0.033765	0.00348852	NA	0.348489	0.0171088	0.0284211	0.000526665	0.0332957	0.0442147	4.70136e-05	0.0222151	0.00585292	0.00124754	0.0100799	NA	0.0146685	0.000394019	0.00171208	6.38042e-05	0.00275338	0.00601747	0.006564	0.0013536	0.0204728
16076oA_106	35S:BRL3-GFP	shoot	drought	4	5	58.4	0.013266	0.000117638	5.69516e-05	0.000796389	0.000541974	0.000177857	0.0191922	0.000124173	7.09561e-05	0.000647941	0.0231756	0.000707693	0.00122259	0.00134957	0.000611062	0.00454352	0.0383849	0.000548509	0.000160118	0.0379503	0.00242931	NA	0.428415	0.0159357	0.0281822	0.000393526	0.0221458	0.0450468	1.07368e-05	0.0282723	0.00639071	0.00167727	0.0168539	NA	0.0156836	0.000501361	0.0018612	6.44206e-05	0.00350299	0.0070634	0.00756196	0.00152696	0.0248869
16075oA_83	35S:BRL3-GFP	shoot	drought	5	1	58	0.0175808	9.02408e-05	4.53001e-05	0.000703231	0.000826188	0.000139496	0.00473566	9.13193e-05	4.49406e-05	0.00178145	0.00823384	0.000621259	0.000646426	0.000952382	0.0011778	0.00100307	0.0268468	0.000647504	0.000151	0.0159137	0.0158169	NA	0.39984	0.0148753	0.0335854	0.00186845	0.166513	0.0549919	1.76167e-05	0.0339028	0.00344569	0.00190297	0.0206698	NA	0.0271941	0.000774776	0.00563843	8.66455e-05	0.00567582	0.00573694	0.00705064	0.00119111	0.0153772
16075oA_84	35S:BRL3-GFP	shoot	drought	5	2	52.9	0.0165576	0.000110916	4.67204e-05	0.000758226	0.000739324	0.000160847	0.00784654	8.30982e-05	2.1042e-05	0.00155782	0.0130471	0.000700093	0.000678695	0.0010735	0.00149434	0.00464351	0.0208855	0.00059203	0.00016263	0.0261367	0.00629906	NA	0.47184	0.0203095	0.0361445	0.00133207	0.0880213	0.0509952	4.03008e-05	0.0380144	0.0038268	0.00156353	0.0222696	NA	0.0203013	0.000777129	0.0033414	8.59514e-05	0.0049381	0.00691998	0.00800061	0.00134776	0.0197777
16076oA_128	35S:BRL3-GFP	shoot	drought	5	3	55.3	0.0172111	4.9575e-05	5.78375e-05	0.000597464	0.000477515	0.000164965	0.0123003	9.54461e-05	5.29939e-05	0.000605157	0.0165959	0.000342181	0.000391471	0.000651028	0.00062795	0.00886993	0.0386061	0.000341611	0.000170663	0.0101025	0.00912037	NA	0.337387	0.0124977	0.0358968	0.00122057	0.074465	0.0566029	5.89771e-05	0.024316	0.00621197	0.000951611	0.00999876	NA	0.0164874	0.000242461	0.00283318	7.83512e-05	0.00460506	0.00404036	0.00514953	0.00123311	0.0237783
16076oA_129	35S:BRL3-GFP	shoot	drought	5	4	54.9	0.0123781	9.78182e-05	6.58708e-05	0.000664637	0.000630055	0.000157431	0.0185529	0.00010177	7.14699e-05	0.000393578	0.0183035	0.000477234	0.000480528	0.000818445	0.000802966	0.0102123	0.0293959	0.000507206	0.000164018	0.0135124	0.0108697	NA	0.377897	0.0141471	0.036394	0.000730508	0.108499	0.0408202	7.3446e-05	0.0193147	0.00733966	0.00121169	0.00804579	NA	0.0215164	0.000426184	0.0012667	4.51215e-05	0.0039595	0.00358667	0.00390548	0.000997614	0.023178
16076oA_130	35S:BRL3-GFP	shoot	drought	5	5	58	0.0109041	6.02774e-05	3.78011e-05	0.000529215	0.000488009	0.000167891	0.00730106	0.000122258	5.65313e-05	0.00121679	0.0129869	0.000362686	0.000434202	0.000681782	0.000812894	0.0046308	0.0308767	0.000348383	0.000145074	0.0298816	0.0105639	NA	0.519252	0.0169771	0.0503609	0.00130533	0.11703	0.047881	7.25372e-05	0.0320686	0.00485829	0.000979423	0.00989639	NA	0.0160811	0.000523085	0.00164656	0.000112041	0.00697004	0.00626783	0.00698435	0.00198473	0.020353
16075oA_99	35S:BRL3-GFP	shoot	drought	6	1	57.2	0.0146756	8.43368e-05	3.37347e-05	0.000954494	0.00155775	0.000140396	0.00803233	0.00015131	0.000150814	0.00224733	0.0190705	0.000784332	0.000980787	0.00197695	0.000828485	0.00929838	0.0477837	0.000686104	0.000224237	0.0214707	0.0160195	NA	0.660783	0.0250321	0.0302878	0.00285158	0.251676	0.0443547	2.82776e-05	0.0551071	0.00390182	0.00117625	0.0248927	NA	0.0201773	0.000741171	0.00502746	0.000116087	0.00558061	0.0204011	0.0232829	0.00427935	0.033121
16075oA_100	35S:BRL3-GFP	shoot	drought	6	2	53.9	0.0201155	8.96135e-05	2.98712e-05	0.000855107	0.000771972	0.000133521	0.00412006	0.000105809	0.000210538	0.00227345	0.00682394	0.000584827	0.000791046	0.00155222	0.0012895	0.0014205	0.0512589	0.000714389	0.000154754	0.0183589	0.00697726	NA	0.363057	0.0207025	0.0404967	0.00270604	0.121635	0.0779958	2.23134e-05	0.0316336	0.00292126	0.000545239	0.022304	NA	0.00983985	0.000692795	0.00268877	0.000140359	0.00491291	0.0169575	0.0200889	0.0036522	0.0136367
16076oA_152	35S:BRL3-GFP	shoot	drought	6	3	57	0.0194541	0.000159981	3.83562e-05	0.000714671	0.0014854	0.000192437	0.0238349	7.24506e-05	0.000288163	0.00104742	0.0202085	0.000650416	0.000670414	0.00111266	0.000357335	0.0147832	0.0373894	0.000591734	0.000300293	0.0186945	0.0155661	NA	0.579235	0.0232114	0.034671	0.000840558	0.294671	0.0717857	0.000175389	0.0328942	0.00495254	0.00164866	0.0158919	NA	0.0256236	0.000554362	0.0066566	0.000204239	0.00580555	0.020077	0.0169485	0.00377399	0.0463871
16076oA_153	35S:BRL3-GFP	shoot	drought	6	4	58	0.0182474	0.000121165	2.22321e-05	0.000660664	0.000749964	0.000143397	0.0147388	8.63347e-05	0.000294576	0.000763303	0.0112635	0.000576924	0.000829999	0.00158811	0.000527642	0.00133393	0.0785131	0.000692901	0.000191196	0.0277931	0.0192604	NA	0.53654	0.0226686	0.0406136	0.00289425	0.18275	0.0660083	2.92723e-05	0.0284304	0.00429487	0.00116089	0.021125	NA	0.0149363	0.000545428	0.00250593	0.000130799	0.00463466	0.0164914	0.0186201	0.00262376	0.0189933
16076oA_154	35S:BRL3-GFP	shoot	drought	6	5	54.8	0.018826	0.000117487	4.45025e-05	0.000727349	0.000369193	0.000165549	0.0317962	0.000109654	0.000175162	0.000533318	0.0164157	0.000734826	0.000857653	0.0019104	0.00045535	0.00647743	0.0464617	0.000565004	0.000175874	0.0382156	0.00346977	NA	0.435354	0.0174083	0.0450237	0.000570344	0.0419833	0.0626948	3.5246e-05	0.0211234	0.00485647	0.00121403	0.0248737	NA	0.0164079	0.000584585	0.00518116	0.000114283	0.00250887	0.0133917	0.0158012	0.0021258	0.0138211
16075oA_3	bri1-301bak1brl1brl3	shoot	water	0	1	55.5	0.00337461	4.61685e-05	5.97112e-05	8.98746e-05	6.1558e-05	0.00011142	0.000187752	0.000120654	3.0779e-06	0.00166576	0.0175385	0.00039274	0.000722691	0.000357652	0.000659901	0.00710256	0.00330936	0.000217915	0.000100955	0.0248559	0.000543557	NA	0.104122	0.00288214	0.00641311	0.000107726	0.00716843	0.0111014	4.06283e-05	0.0486111	0.000676522	0.00075347	0.0150023	NA	0.0166287	0.000636509	0.00190768	8.92591e-05	0.00245801	0.00196678	0.00211821	0.000276395	0.0124206
16075oA_4	bri1-301bak1brl1brl3	shoot	water	0	2	55.5	0.00470183	6.80758e-05	2.94382e-05	0.000110393	7.91152e-05	0.00016007	0.000344979	0.000131552	2.39185e-05	0.00132748	0.0148019	0.000622802	0.00111129	0.000425014	0.00081875	0.00566317	0.00563742	0.000238265	0.000132472	0.0347417	0.000666039	NA	0.221993	0.00619122	0.0101185	0.000103034	0.0114441	0.0149206	2.57584e-05	0.0422585	0.000567605	0.000706517	0.0280463	NA	0.0145176	0.000906145	0.0026752	5.97963e-05	0.00221246	0.00286838	0.0032014	0.000410295	0.0108526
16076oA_8	bri1-301bak1brl1brl3	shoot	water	0	3	56	0.00332669	5.12151e-05	3.15521e-05	0.000193886	4.43559e-05	6.99635e-05	0.00486955	5.80742e-05	1.55474e-05	0.000243272	0.0156151	0.000288542	0.00066854	0.000295859	0.000348445	0.00991835	0.0108443	0.000166906	8.55109e-05	0.0175974	0.00120081	NA	0.0962075	0.00343553	0.00890594	0.000104259	0.00823831	0.0106655	7.68226e-05	0.0308164	0.000835446	0.000481056	0.014969	NA	0.00714633	0.000257447	0.0010275	3.88686e-05	0.00111484	0.00156618	0.00173583	0.000391887	0.0107122
16076oA_9	bri1-301bak1brl1brl3	shoot	water	0	4	50	0.00289737	3.96209e-05	1.82567e-05	0.000202766	4.73897e-05	3.96209e-05	0.00359734	4.89434e-05	2.52486e-05	0.000147219	0.00686257	0.000389605	0.00084913	0.00022918	0.000380671	0.00330834	0.00802517	0.000109152	7.80764e-05	0.00915398	0.000787756	NA	0.0766575	0.00292418	0.00953698	8.54568e-05	0.00544554	0.00977937	1.3207e-05	0.0140254	0.000665009	0.000350373	0.0128461	NA	0.00858375	0.000362415	0.000772607	5.01088e-05	0.000837088	0.0019286	0.00209602	0.00020665	0.00699969
16076oA_10	bri1-301bak1brl1brl3	shoot	water	0	5	55.9	0.00319686	4.21946e-05	3.2621e-05	0.00019218	3.97126e-05	5.28319e-05	0.00363334	6.55966e-05	2.55295e-05	0.000361668	0.00946258	0.000710926	0.000696743	0.000250686	0.000281534	0.00366171	0.0097583	0.000153886	7.02061e-05	0.0139976	0.000483288	NA	0.0608109	0.00158637	0.0101196	8.65166e-05	0.00606467	0.0111461	4.53858e-05	0.0225631	0.0007244	0.000527964	0.0745663	NA	0.0172487	0.000383297	0.00315538	2.7657e-05	0.00139419	0.00198776	0.00199059	0.000328338	0.00660859
16075oA_13	bri1-301bak1brl1brl3	shoot	water	1	1	54.5	0.0199045	8.26887e-05	5.23695e-05	0.000488552	9.30248e-05	0.000238419	0.000792433	0.00025289	8.13106e-05	0.00372719	0.0151375	0.00289066	0.000834467	0.000965391	0.000873055	0.00491722	0.0405871	0.000361074	9.57811e-05	0.0597598	0.00259091	NA	0.27691	0.00866164	0.0392193	0.000292856	0.0242616	0.0659153	6.6151e-05	0.068314	0.00133542	0.000806904	0.0239425	NA	0.0205736	0.000732484	0.0052087	0.00017847	0.00842598	0.00363899	0.00411514	0.00137401	0.0104587
16075oA_14	bri1-301bak1brl1brl3	shoot	water	1	2	54.1	0.00759704	5.19641e-05	4.42466e-05	0.000324132	6.5341e-05	0.000116276	0.000563887	0.000150747	1.08044e-05	0.00166439	0.0141913	0.00124662	0.000641576	0.000396676	0.000552568	0.0122018	0.00939366	0.000297893	0.000103928	0.0161567	0.00168292	NA	0.170632	0.00499267	0.016718	0.000169269	0.0125244	0.0225447	7.51164e-05	0.0548823	0.000978056	0.00081136	0.0125655	NA	0.0110714	0.000339567	0.00205284	3.39567e-05	0.00280812	0.00167983	0.00197566	0.000661127	0.0109438
16076oA_23	bri1-301bak1brl1brl3	shoot	water	1	3	56	0.000410644	1.57465e-05	0	0.000205939	0	2.09953e-05	0.000285289	2.84054e-05	1.08064e-05	0.000235889	0.00533683	0.000189575	0.00064962	7.16311e-05	3.92119e-05	0.00183369	0.000775283	0	1.08064e-05	0.00949761	9.60227e-05	NA	0.0124292	0.00230979	0.00259786	1.66728e-05	0.000523957	0.00276737	2.34654e-05	0.00715447	0.000254414	3.64331e-05	0.0125765	NA	0.00133629	0.000117327	0.0039533	3.3963e-06	0.000356612	0.000277262	0.000779606	0.000105903	0.00284795
16076oA_24	bri1-301bak1brl1brl3	shoot	water	1	4	52.7	0.00815881	9.51911e-05	4.16461e-05	0.000387564	9.17914e-05	7.18183e-05	0.00793231	7.90426e-05	0.000167434	0.000249452	0.0140275	0.000721583	0.000578371	0.00048828	0.000396488	0.0038102	0.0261478	0.00032212	0.000121114	0.0160627	0.00100291	NA	0.149369	0.00767606	0.0162824	0.000137687	0.0103848	0.0257836	3.2722e-05	0.0301331	0.000948512	0.00091409	0.0180013	NA	0.011315	0.000270275	0.00941117	4.20711e-05	0.00126723	0.00279581	0.00308139	0.000564347	0.0116647
16076oA_25	bri1-301bak1brl1brl3	shoot	water	1	5	52.1	0.0121994	7.36744e-05	3.26512e-05	0.000447488	0.00011093	0.000132698	0.0077693	0.000102977	0.000159907	0.000381349	0.016951	0.000353721	0.000435767	0.000623721	0.000583953	0.00114823	0.0214489	0.000607395	0.00013186	0.0141279	0.00302233	NA	0.141872	0.00841898	0.0182604	0.000193395	0.0197033	0.035671	6.48837e-05	0.040289	0.00254051	0.000949814	0.00983805	NA	0.00950191	0.000375907	0.000680232	2.42791e-05	0.00169158	0.00230526	0.00236051	0.000757256	0.0111746
16075oA_29	bri1-301bak1brl1brl3	shoot	water	2	1	53.8	0.00674404	8.44457e-05	5.03576e-05	0.000661621	0.000134803	0.000123182	0.00133486	0.000130155	4.80334e-05	0.00131859	0.0159269	0.000602741	0.000959892	0.000530691	0.000513647	0.00222968	0.0342493	0.000341657	9.68415e-05	0.0219241	0.000839809	NA	0.259553	0.00558736	0.0293701	0.000123957	0.0115296	0.0208976	4.41597e-05	0.0479032	0.00134184	0.000583373	0.0310024	NA	0.0438839	0.000515971	0.00300054	6.27533e-05	0.0023118	0.00251168	0.00281383	0.000618236	0.00857086
16075oA_30	bri1-301bak1brl1brl3	shoot	water	2	2	54	0.00379168	6.49013e-05	3.17295e-05	0.000554546	8.22084e-05	0.000121149	0.000853092	0.000129803	1.44225e-05	0.0014747	0.0146612	0.000561757	0.000902129	0.000438445	0.00057618	0.00250447	0.00550147	0.000240135	9.23041e-05	0.0149922	0.000854534	NA	0.139112	0.00304964	0.0229066	0.000152158	0.00797061	0.0155763	4.61521e-05	0.0392927	0.000830016	0.000434118	0.0331264	NA	0.0439123	0.000479549	0.00270134	8.72563e-05	0.00185185	0.00181003	0.00260903	0.00054445	0.00829151
16076oA_47	bri1-301bak1brl1brl3	shoot	water	2	3	55.3	0.00551473	6.12253e-05	3.06127e-05	0.000464756	8.68287e-05	6.34517e-05	0.00629007	6.01122e-05	5.3433e-05	0.000106309	0.00933352	0.00038405	0.000915041	0.000340079	0.000217072	0.000531547	0.0311364	0.000190912	5.67726e-05	0.0119684	0.000433587	NA	0.110676	0.00635853	0.00958566	9.62908e-05	0.0049587	0.0198626	1.5028e-05	0.0141241	0.00167368	0.00025325	0.0251887	NA	0.0340986	0.000268835	0.00107423	5.84424e-05	0.000490916	0.00152841	0.00156236	0.000278854	0.00506612
16076oA_48	bri1-301bak1brl1brl3	shoot	water	2	4	56.6	0.0109691	7.3279e-05	5.71934e-05	0.000470058	0.00010411	8.8471e-05	0.00690834	0.000105897	0.000167112	0.000170687	0.0198729	0.000255583	0.000292669	0.000724748	0.000460228	0.00270641	0.0308415	0.000419567	7.64068e-05	0.0127787	0.000686321	NA	0.131952	0.0075893	0.0145557	9.74075e-05	0.00934933	0.0334206	2.45753e-05	0.0341181	0.00351337	0.000295797	0.0106987	NA	0.0256982	0.000239497	0.000946372	2.2788e-05	0.00118721	0.00173144	0.00186236	0.000406609	0.00851154
16076oA_49	bri1-301bak1brl1brl3	shoot	water	2	5	55.1	0.0123911	7.96515e-05	5.24836e-05	0.000498285	9.63228e-05	0.00010188	0.00744649	0.000153746	0.000137692	0.000285264	0.017524	0.000289586	0.000421104	0.00073477	0.000649561	0.00324657	0.012664	0.000464325	9.81752e-05	0.0181278	0.00123367	NA	0.150128	0.00683398	0.0339167	0.000171035	0.0132753	0.0366459	2.7168e-05	0.0331647	0.00239387	0.00033466	0.0191503	NA	0.0423722	0.000217344	0.00112253	1.91411e-05	0.00144114	0.00178444	0.00286993	0.000584111	0.00948965
16075oA_45	bri1-301bak1brl1brl3	shoot	water	3	1	56	0.0128001	0.000101452	2.08631e-05	0.00063121	7.85433e-05	0.000101452	0.00236489	0.000129678	2.41357e-05	0.00131315	0.0173364	0.000670891	0.000667209	0.000806296	0.00131928	0.00967964	0.00862749	0.000307628	7.11799e-05	0.0172992	0.000704026	NA	0.129284	0.0138183	0.0211838	0.000150132	0.0162593	0.0359561	1.63632e-05	0.0407983	0.00128328	0.000381671	0.0147764	NA	0.00843849	0.000336673	0.000873794	4.33624e-05	0.00217099	0.0033295	0.00346572	0.000858249	0.00973364
16075oA_46	bri1-301bak1brl1brl3	shoot	water	3	2	54.8	0.0106053	0.000122048	3.07601e-05	0.000714428	0.000122544	0.000124033	0.00316333	0.000136932	3.12562e-05	0.00137924	0.0194071	0.000701528	0.000942152	0.00106271	0.00168139	0.0145222	0.0141343	0.000479758	0.000126513	0.0186044	0.00086029	NA	0.188386	0.0112522	0.0251345	0.000158762	0.0158687	0.0320049	3.72098e-05	0.0525457	0.00158712	0.000773467	0.0444647	NA	0.0198894	0.000830026	0.00374975	5.60627e-05	0.0025511	0.00460756	0.00499504	0.000775452	0.0128969
16076oA_71	bri1-301bak1brl1brl3	shoot	water	3	3	53.9	0.00521078	8.1648e-05	2.00038e-05	0.000443757	6.9809e-05	0.000120023	0.00795905	9.92023e-05	2.0412e-05	0.000168603	0.0186574	0.000949158	0.00099039	0.000640529	0.000812806	0.0241249	0.00730546	0.000257191	0.000112266	0.0145938	0.000652368	NA	0.180251	0.00751774	0.0190844	0.000117981	0.00733811	0.0179866	3.10262e-05	0.0285597	0.00189097	0.000404974	0.0106371	NA	8.24645e-05	0.000344963	0.00399708	4.44982e-05	0.00106959	0.00318999	0.00409587	0.000614809	0.0138953
16076oA_72	bri1-301bak1brl1brl3	shoot	water	3	4	57.8	0.00839999	8.62543e-05	2.97969e-05	0.000463813	7.91971e-05	0.000118796	0.015367	0.000130558	6.6651e-06	0.000230142	0.02105	0.000418725	0.00054105	0.000792755	0.00116169	0.0204148	0.0137344	0.000350506	0.000115659	0.0173242	0.00114208	NA	0.179098	0.00680272	0.0296327	0.000185055	0.011531	0.0260853	4.35192e-05	0.0248424	0.00316396	0.000492041	0.00994355	NA	0.00930762	0.000179174	0.000455187	3.41096e-05	0.00121854	0.00427233	0.00498393	0.000906454	0.0125951
16076oA_73	bri1-301bak1brl1brl3	shoot	water	3	5	55.4	0.0112692	7.12649e-05	1.8077e-05	0.00059063	6.18788e-05	0.000132449	0.0103418	0.000149135	2.81583e-05	0.000269069	0.0181736	0.00041438	0.000872909	0.000652856	0.000702916	0.0230533	0.0144734	0.000280193	9.83804e-05	0.0275486	0.000962598	NA	0.113608	0.0104363	0.0271978	0.000211014	0.0125697	0.0353655	5.45785e-05	0.0282154	0.00230238	0.000467568	0.0108997	NA	0.00540571	0.000391783	0.00213343	3.58063e-05	0.00132205	0.00338874	0.00372768	0.00116179	0.0104627
16075oA_61	bri1-301bak1brl1brl3	shoot	water	4	1	54.9	0.0059541	5.34038e-05	2.16158e-05	0.00048021	5.34038e-05	9.57878e-05	0.00301477	4.83177e-05	4.91654e-05	0.000589561	0.01194	0.000405191	0.000599733	0.000475548	0.000556078	0.00412354	0.0103396	0.000230145	6.10329e-05	0.0168748	0.00058066	NA	0.104766	0.00870101	0.0145771	8.94302e-05	0.0129831	0.0220863	1.61059e-05	0.0241402	0.00102061	0.000415787	0.0196496	NA	0.0138676	0.000278039	0.00321186	4.747e-05	0.00116598	0.00262357	0.00277912	0.000513694	0.00656104
16075oA_62	bri1-301bak1brl1brl3	shoot	water	4	2	57.2	0.00414647	7.7967e-05	3.95103e-05	0.000539974	8.27082e-05	0.000102727	0.00307654	0.000125379	4.21443e-05	0.000685372	0.0155465	0.000404059	0.000728043	0.000595815	0.000585279	0.00809382	0.0106952	0.000259714	7.7967e-05	0.0174767	0.000643754	NA	0.0881886	0.00606984	0.0210379	0.000115897	0.0103786	0.0159195	5.84752e-05	0.0328947	0.00134704	0.000509946	0.0192041	NA	0.0128435	0.000451471	0.00308918	3.37155e-05	0.00163046	0.00277889	0.00303123	0.000561573	0.00856056
16076oA_95	bri1-301bak1brl1brl3	shoot	water	4	3	56.1	0.0126702	5.90268e-05	8.54335e-06	0.000501728	5.59201e-05	0.000154169	0.014507	0.000166207	3.84451e-05	0.000263291	0.011045	0.000491243	0.000631431	0.000704438	0.00155528	0.00174945	0.0127809	0.000294746	7.61135e-05	0.0128306	0.00111996	NA	0.0959181	0.0078261	0.0360362	0.00017708	0.0126178	0.0451403	3.49501e-05	0.0203875	0.00246087	0.000794532	0.0104574	NA	0.0228791	0.000533571	0.00138829	3.72801e-05	0.00107064	0.00390043	0.00396606	0.000499009	0.0063881
16076oA_96	bri1-301bak1brl1brl3	shoot	water	4	4	58	0.0106727	0.000104948	1.19777e-05	0.000666475	6.78738e-05	0.000125481	0.0151159	0.000140881	4.59147e-05	0.000418365	0.0226821	0.000602594	0.000783686	0.0012049	0.00245201	0.00909452	0.0224423	0.00039441	9.63922e-05	0.0205527	0.00102809	NA	0.156465	0.0126511	0.0268646	0.000192784	0.0115813	0.0368706	3.19406e-05	0.0236386	0.00457607	0.000556109	0.0164369	NA	0.00937629	0.000430913	0.00238157	5.78924e-05	0.00223157	0.0058323	0.0060499	0.00104178	0.0104021
16076oA_97	bri1-301bak1brl1brl3	shoot	water	4	5	54.3	0.00902672	9.28786e-05	6.03108e-06	0.000647738	9.67988e-05	0.000111273	0.020202	9.83066e-05	2.65368e-05	0.000466203	0.0140388	0.000597379	0.000829575	0.00102016	0.00185034	0.00318863	0.0216259	0.000486105	9.61957e-05	0.0138178	0.00155361	NA	0.137802	0.0127566	0.0193649	0.000249988	0.0149351	0.0317922	1.92995e-05	0.0158446	0.00437917	0.00102347	0.0278117	NA	0.02953	0.000581698	0.00260905	3.37741e-05	0.000705636	0.00460865	0.00499253	0.000427001	0.0101983
16075oA_77	bri1-301bak1brl1brl3	shoot	water	5	1	57.8	0.0117009	6.60302e-05	7.01571e-05	0.000762724	8.89157e-05	0.00013131	0.00625111	0.000252866	2.4011e-05	0.00146167	0.0221419	0.000621659	0.000672307	0.000989327	0.00055788	0.0150508	0.0121195	0.000352661	8.7415e-05	0.0218973	0.00131948	NA	0.131589	0.0163661	0.0182078	0.000189086	0.0199951	0.0443971	5.21489e-05	0.035558	0.00235908	0.000559006	0.0153115	NA	0.0290124	0.000700445	0.00509258	5.40247e-05	0.00270836	0.00446154	0.00517324	0.00117466	0.00996231
16075oA_78	bri1-301bak1brl1brl3	shoot	water	5	2	53.9	0.00781978	5.10553e-05	3.79947e-05	0.000620184	0.000102506	0.000143272	0.00363561	0.00021095	3.32453e-05	0.00159459	0.0196294	0.000616622	0.000689841	0.00100369	0.000649076	0.00351174	0.0117558	0.000360554	9.65698e-05	0.0212758	0.00097955	NA	0.101166	0.0113153	0.0198178	0.000159894	0.0112163	0.0274274	3.16622e-05	0.0385333	0.00243601	0.000311477	0.0268294	NA	0.0278616	0.000565566	0.00198245	4.51187e-05	0.00270395	0.00431477	0.00552704	0.0010496	0.00756371
16076oA_119	bri1-301bak1brl1brl3	shoot	water	5	3	56.4	0.0161338	6.20402e-05	5.35665e-05	0.000749628	9.32117e-05	0.000169778	0.0227418	0.000282359	0.0002067	0.000736009	0.0181381	0.000663679	0.00081651	0.00151106	0.000494204	0.00271524	0.0447652	0.000490875	8.0501e-05	0.022086	0.00141361	NA	0.0909997	0.0142196	0.0204167	0.000277819	0.0134176	0.0608312	3.81321e-05	0.0153469	0.00350966	0.000326241	0.0158726	NA	0.0244659	0.000589836	0.00737734	0.000105317	0.00159156	0.00637804	0.00699421	0.0014466	0.00615258
16076oA_120	bri1-301bak1brl1brl3	shoot	water	5	4	54	0.0122134	6.08363e-05	2.64239e-05	0.000574258	7.2512e-05	0.00010293	0.0169795	9.34053e-05	0.000172677	0.000416944	0.0127735	0.000792101	0.000808693	0.000892266	0.000350577	0.00454859	0.0286613	0.000350884	5.83783e-05	0.0118511	0.000718668	NA	0.08242	0.0107788	0.0176321	0.000163152	0.00785342	0.0383558	3.07254e-05	0.0138267	0.00283442	0.0003558	0.0103812	NA	0.0191834	0.000367476	0.00127541	4.30156e-05	0.000694702	0.0055232	0.00605045	0.000919612	0.00616444
16076oA_121	bri1-301bak1brl1brl3	shoot	water	5	5	53.5	0.011008	9.41931e-05	8.61522e-05	0.00173683	0.000109126	0.000215955	0.0137373	0.000340014	0.000135546	0.000831656	0.0289472	0.00166331	0.00288897	0.000967202	0.000504278	0.0230268	0.0248027	0.00040549	0.000191832	0.0161174	0.000887942	NA	0.185647	0.0110803	0.018749	0.000172304	0.0111481	0.0416345	7.12192e-05	0.0279053	0.00368272	0.000603066	0.0705254	NA	0.026366	0.00120269	0.00706219	1.60818e-05	0.0014531	0.00666359	0.00723219	0.00128769	0.0161001
16075oA_93	bri1-301bak1brl1brl3	shoot	water	6	1	57	0.014912	5.49323e-05	5.26592e-05	0.000859975	0.000123124	0.000206849	0.0103072	0.000371645	0.000136384	0.00122707	0.021818	0.000637593	0.000752762	0.00116873	0.000707679	0.0112956	0.0243691	0.000473554	6.89495e-05	0.0143244	0.00112289	NA	0.0912675	0.0141543	0.0293937	0.000214425	0.017442	0.0495156	7.31168e-05	0.046719	0.00391989	0.000470524	0.0221059	NA	0.0105853	0.000756171	0.00967566	9.88781e-05	0.00336413	0.00576941	0.00681464	0.00158849	0.00853004
16075oA_94	bri1-301bak1brl1brl3	shoot	water	6	2	54.1	0.00814321	6.89105e-05	5.88683e-05	0.000710228	0.000112542	0.000145093	0.00846837	0.000383336	7.79139e-05	0.00107002	0.0172058	0.000520465	0.000703649	0.000856014	0.000754553	0.0119458	0.0268993	0.000427661	9.48818e-05	0.015099	0.00103954	NA	0.104018	0.0124697	0.0240165	0.000172796	0.0202496	0.029939	3.08193e-05	0.0355935	0.00352933	0.000379527	0.0152143	NA	0.00973266	0.000536047	0.00737135	8.38007e-05	0.00258674	0.00482893	0.00573931	0.00145162	0.00973508
16076oA_143	bri1-301bak1brl1brl3	shoot	water	6	3	57.1	0.0151078	6.90737e-05	3.39448e-05	0.000724287	7.45996e-05	0.000136569	0.0378145	0.000110123	0.00014841	0.000324054	0.0118637	0.000980057	0.000971768	0.00115175	0.00106847	0.00706012	0.0574819	0.000725866	7.22313e-05	0.0130853	0.00100887	NA	0.139557	0.0123231	0.0282693	0.000224983	0.0169629	0.0479146	2.13142e-05	0.00759495	0.00246455	0.000697052	0.0193777	NA	0.0208409	0.000610611	0.0103946	7.97307e-05	0.00051154	0.00696697	0.00721958	0.000952822	0.00727839
16076oA_144	bri1-301bak1brl1brl3	shoot	water	6	4	55.4	0.0137925	5.56581e-05	3.13307e-05	0.000598601	9.76781e-05	0.000180612	0.0198419	0.000216735	0.000109842	0.000461114	0.0109164	0.000862147	0.00094803	0.000865465	0.000731296	0.00214892	0.0492987	0.000327682	6.92962e-05	0.0279466	0.00102212	NA	0.0987161	0.0163701	0.0323878	0.000218209	0.0154335	0.0496024	3.02249e-05	0.0179075	0.00291265	0.000481756	0.0182256	NA	0.0139035	0.000655733	0.00520311	0.000116108	0.00125286	0.00970257	0.0109521	0.0014777	0.00536787
16076oA_145	bri1-301bak1brl1brl3	shoot	water	6	5	51.5	0.0118339	6.67549e-05	5.03459e-05	0.000622797	6.67549e-05	9.69624e-05	0.0241269	5.29564e-05	7.7197e-05	0.000319603	0.0117802	0.000648903	0.000935315	0.00080367	0.000738033	0.0101001	0.0217464	0.000338996	5.74316e-05	0.0179067	0.000943519	NA	0.120917	0.0141946	0.0250573	0.000159988	0.0130269	0.0343512	1.75278e-05	0.0107058	0.00199743	0.000629137	0.0203371	NA	0.0134647	0.000705215	0.00880605	3.76662e-05	0.00053031	0.00487758	0.00467918	0.000686196	0.00888847
16075oA_15	bri1-301bak1brl1brl3	shoot	drought	1	1	55	0.00595122	9.30181e-05	2.84222e-05	0.0002797	7.36394e-05	9.5602e-05	0.0010639	4.58631e-05	2.51924e-05	0.000647251	0.0103696	0.000607202	0.000560047	0.000709909	0.000706034	0.00237713	0.0155263	0.000319104	0.000139527	0.0097514	0.0009192	NA	0.299704	0.0050992	0.0179945	0.000136297	0.00727415	0.0161147	1.22732e-05	0.041875	0.000377886	0.000685363	0.0945659	NA	0.00668633	0.00057555	0.00171761	2.71303e-05	0.000645959	0.00263745	0.00289842	0.000479948	0.0131298
16075oA_16	bri1-301bak1brl1brl3	shoot	drought	1	2	50.8	0.0122772	5.93531e-05	5.8166e-05	0.000287269	8.19072e-05	0.000113958	0.000739539	0.000165002	4.8076e-05	0.00153903	0.0167346	0.000424968	0.000503314	0.000879613	0.000781086	0.00880325	0.0151712	0.0003395	0.000109803	0.0130369	0.00142982	NA	0.141535	0.00647305	0.0182119	0.000194085	0.0139877	0.0330514	3.97666e-05	0.0665354	0.000829756	0.000562667	0.0129728	NA	0.0055875	0.000495598	0.00103215	7.53784e-05	0.00194856	0.00334929	0.00380038	0.000922347	0.0113347
16076oA_26	bri1-301bak1brl1brl3	shoot	drought	1	3	52	0.0121866	5.35614e-05	1.02659e-05	0.000426259	0.000132118	0.000125423	0.00743432	0.000126762	0.000233438	0.000319583	0.0176074	0.000339668	0.000973032	0.000918131	0.00035172	0.00110649	0.040138	0.000336544	8.83763e-05	0.0299176	0.000777086	NA	0.113999	0.00705403	0.0193973	0.000165594	0.0120169	0.0400929	4.41881e-05	0.0433758	0.00135555	0.000452147	0.0316311	NA	0.00385553	0.00039323	0.00203846	5.26687e-05	0.000946251	0.00353505	0.00547978	0.00101052	0.00898046
16076oA_27	bri1-301bak1brl1brl3	shoot	drought	1	4	54.6	0.0109697	7.54051e-05	2.2966e-05	0.000363246	0.000106792	0.000118275	0.00911483	5.66495e-05	0.000215498	0.000192915	0.0160582	0.000298558	0.000574151	0.000811849	0.000325735	0.00409216	0.0373627	0.000331093	0.000108323	0.0158205	0.000928593	NA	0.160074	0.00814375	0.0172299	0.000174159	0.0114229	0.0304805	1.91384e-05	0.0322542	0.00138562	0.00062391	0.0129027	NA	0.00396011	0.000190618	0.00132208	6.27738e-05	0.000702377	0.00318309	0.00497176	0.000961893	0.0122887
16076oA_28	bri1-301bak1brl1brl3	shoot	drought	1	5	55.9	0.0130801	5.45203e-05	3.88858e-05	0.000396876	7.53664e-05	0.000115856	0.00913897	8.29832e-05	0.000151935	0.000185209	0.0140915	0.000328726	0.000485071	0.000857894	0.000450194	0.00217079	0.0404814	0.000314294	6.57451e-05	0.0120366	0.00102266	NA	0.106666	0.00659816	0.0188364	0.000180799	0.0174209	0.0390526	2.28504e-05	0.0266781	0.00120346	0.000284227	0.0181954	NA	0.00443459	0.000162358	0.00161517	4.53e-05	0.000556829	0.00320548	0.00360917	0.000906802	0.00766412
16075oA_31	bri1-301bak1brl1brl3	shoot	drought	2	1	58	0.00536574	5.40031e-05	1.8001e-05	0.000473067	5.11229e-05	0.000127447	0.00176482	0.000101526	5.2563e-05	0.000947574	0.0103981	0.000649477	0.000895731	0.00106854	0.000568112	0.00152289	0.0150741	0.000230413	5.83233e-05	0.0223573	0.000579633	NA	0.154161	0.0059929	0.043826	7.48843e-05	0.00900771	0.0164882	0.000120967	0.0357551	0.000393862	0.000363621	0.0421238	NA	0.00830351	0.000591154	0.00679503	4.39225e-05	0.000802126	0.00513965	0.00663158	0.00107286	0.00851376
16075oA_32	bri1-301bak1brl1brl3	shoot	drought	2	2	54.6	0.00850026	0.000149363	1.7864e-05	0.000443622	0.000133483	8.0884e-05	0.000891709	9.4282e-05	3.47355e-05	0.000959691	0.0181071	0.000525002	0.000648065	0.00166433	0.00179682	0.00271383	0.0145358	0.000755744	0.000181121	0.0126938	0.000634667	NA	0.305527	0.0119207	0.0209246	0.000175662	0.00967879	0.029477	2.82846e-05	0.0395642	0.000501183	0.000457019	0.0219513	NA	0.00983708	0.00042278	0.00201714	4.96221e-05	0.00170502	0.00472154	0.00584747	0.0010505	0.0212665
16076oA_50	bri1-301bak1brl1brl3	shoot	drought	2	3	52.4	0.0243549	0.000156176	3.39512e-05	0.00156685	0.000218985	0.000366673	0.0124465	0.000193522	0.000280097	0.000711278	0.0429228	0.00126298	0.00344095	0.00207951	0.000792761	0.0135975	0.0564235	0.000881034	0.000196917	0.0838306	0.00131052	NA	0.347248	0.0271491	0.0462721	0.000353092	0.0189193	0.0776481	1.86732e-05	0.0760829	0.00267366	0.0012545	0.117546	NA	0.0111088	0.000865756	0.00770692	6.96e-05	0.00169756	0.00784612	0.00903781	0.0018096	0.0293559
16076oA_51	bri1-301bak1brl1brl3	shoot	drought	2	4	56	0.009939	5.50936e-05	1.70393e-05	0.000443589	7.72446e-05	0.000112459	0.00938863	5.16858e-05	8.57643e-05	0.00017664	0.0123035	0.000373728	0.00130975	0.000744048	0.000436773	0.00247978	0.0122421	0.000295347	0.000133474	0.015646	0.000524241	NA	0.105764	0.00405534	0.0213951	0.000167553	0.00446826	0.0270368	2.83988e-05	0.0249773	0.000300459	0.000498682	0.0274338	NA	0.00524298	0.00041803	0.0549295	2.2151e-05	0.000524241	0.00347487	0.00555423	0.00082186	0.00838843
16076oA_52	bri1-301bak1brl1brl3	shoot	drought	2	5	54	0.0105374	7.91728e-05	2.42176e-05	0.000437779	8.19671e-05	0.000104322	0.0098477	8.84872e-05	0.000153223	0.000226341	0.0165895	0.000350689	0.000518815	0.000791728	0.00043545	0.00278176	0.0311247	0.000343237	0.000148565	0.00983932	0.000663189	NA	0.142483	0.00856836	0.0264726	0.000149963	0.00714977	0.0313552	3.3532e-05	0.0317879	0.00125046	0.000334854	0.0159556	NA	0.00548248	0.000327403	0.0024334	4.37779e-05	0.000709761	0.00457619	0.00565434	0.00108653	0.0125251
16075oA_47	bri1-301bak1brl1brl3	shoot	drought	3	1	56.8	0.00957869	8.3971e-05	8.56847e-07	0.000514108	0.000142237	0.000118673	0.00305723	0.000158088	4.71266e-06	0.00142751	0.0209358	0.000555237	0.000802866	0.001233	0.00154918	0.0135425	0.00581242	0.000509824	0.000145664	0.0186244	0.000732604	NA	0.321498	0.00910743	0.0235924	0.000161944	0.0101108	0.0276736	3.17033e-05	0.059152	0.00170855	0.000757881	0.02153	NA	0.0150265	0.000626355	0.00153504	3.85581e-05	0.00277276	0.00616801	0.00696874	0.00101408	0.0122726
16075oA_48	bri1-301bak1brl1brl3	shoot	drought	3	2	56.4	0.00655967	7.58727e-05	1.61229e-05	0.000508347	0.000135622	8.67794e-05	0.004035	9.43666e-05	1.47003e-05	0.000987293	0.0138368	0.000590384	0.000793344	0.000959789	0.00128462	0.00628653	0.01229	0.000432948	8.91504e-05	0.0133209	0.000706564	NA	0.209282	0.0107374	0.0198265	0.000132303	0.0131682	0.0219182	1.80198e-05	0.0423365	0.00114663	0.000618837	0.0398109	NA	0.00881783	0.000832703	0.00402362	4.4101e-05	0.00174033	0.00534713	0.00623484	0.000869691	0.00875334
16076oA_74	bri1-301bak1brl1brl3	shoot	drought	3	3	54.2	0.00696601	4.71357e-05	2.94094e-05	0.000655468	8.17824e-05	7.00992e-05	0.0113492	0.000127307	1.36975e-05	0.000186931	0.0145476	0.000342439	0.000511643	0.000748933	0.000792443	0.00388849	0.00854163	0.000266296	6.96963e-05	0.0104609	0.000527758	NA	0.157422	0.00635646	0.0177786	0.000128515	0.00629765	0.0217046	2.49779e-05	0.0278282	0.0020498	0.000418984	0.0182342	NA	0.0076396	0.000130932	0.000942713	3.0618e-05	0.000864959	0.00394046	0.00476231	0.000854485	0.00744461
16076oA_75	bri1-301bak1brl1brl3	shoot	drought	3	4	55.5	10.4324	0.108108	0.252252	0.045045	0.261261	0.153153	0.018018	0.0540541	0.423423	0.0720721	0.0630631	0.036036	0.279279	0.207207	0.153153	0.27027	0.045045	0.0630631	0.225225	0.018018	0.576577	NA	0.144144	0.00900901	0.396396	0.189189	0.135135	2.98198	0.0630631	0.018018	0.0630631	0.045045	0.396396	NA	0.018018	0	0.027027	0.00900901	0.171171	0.117117	0.693694	0.324324	0.216216
16076oA_76	bri1-301bak1brl1brl3	shoot	drought	3	5	56.2	0.00790221	4.22774e-05	1.06454e-05	0.00089117	6.29598e-05	8.9117e-05	0.0062169	0.000170326	2.31157e-05	0.00014204	0.0118875	0.000257922	0.000274651	0.000501549	0.000451972	0.0119183	0.0178261	0.000173672	5.62684e-05	0.00669685	0.00102895	NA	0.126606	0.00648973	0.0193864	0.00021382	0.0109842	0.0261098	6.38723e-06	0.0184743	0.00105055	0.000271305	0.0131498	NA	0.00520011	0.000180363	0.000114058	2.61572e-05	0.000702291	0.00258348	0.00342051	0.00167467	0.00659679
16075oA_63	bri1-301bak1brl1brl3	shoot	drought	4	1	53.9	0.0139773	8.84021e-05	3.61014e-05	0.000597524	0.000112933	0.000135612	0.00543419	0.000134223	0.000118949	0.000942339	0.0144581	0.000487369	0.00062946	0.00117422	0.00082015	0.0163322	0.0242564	0.000419794	9.1642e-05	0.0208796	0.000989086	NA	0.218391	0.0138916	0.0285965	0.000211517	0.0171699	0.0412875	5.23007e-05	0.0404002	0.00149173	0.000466078	0.0243657	NA	0.0075887	0.000468855	0.00614742	9.99731e-05	0.00288672	0.00568689	0.00665747	0.00129595	0.00944514
16075oA_64	bri1-301bak1brl1brl3	shoot	drought	4	2	56.1	0.0100597	7.76693e-05	3.94713e-05	0.000505487	0.000123931	0.000136664	0.00402522	0.000106106	6.28145e-05	0.000782635	0.0164689	0.000495301	0.00053647	0.000937549	0.000862851	0.0138009	0.0147003	0.000438428	7.76693e-05	0.0140934	0.000772449	NA	0.263231	0.00791505	0.0253083	0.000164251	0.0126754	0.0311331	1.74013e-05	0.0440512	0.00179403	0.000429515	0.0151498	NA	0.00532353	0.000387498	0.00210811	6.79076e-05	0.00232032	0.00421282	0.00513339	0.000790699	0.0105346
16076oA_98	bri1-301bak1brl1brl3	shoot	drought	4	3	58.5	0.0130206	9.30762e-05	1.55127e-05	0.000776927	0.000136382	0.000109235	0.0242816	0.000118931	5.75262e-05	0.000611135	0.0203249	0.000665753	0.000793733	0.00171932	0.00214011	0.0104265	0.0265975	0.00060758	0.000110851	0.0187529	0.00123778	NA	0.27352	0.0164932	0.027578	0.000302497	0.0146534	0.0455905	4.26599e-05	0.0254961	0.002727	0.000950799	0.0279946	NA	0.00971644	0.000642161	0.00934737	6.01117e-05	0.00193456	0.00897797	0.0106588	0.00184892	0.0110922
16076oA_99	bri1-301bak1brl1brl3	shoot	drought	4	4	57.2	0.0106068	0.000108528	1.22707e-05	0.000566908	0.000121617	5.61727e-05	0.0183578	0.000147521	3.40854e-05	0.000394845	0.0169772	0.00048783	0.000669709	0.00138659	0.00188206	0.00513326	0.0186995	0.000418023	0.000114527	0.0112021	0.00229354	NA	0.236133	0.00987876	0.0200842	0.000199604	0.0126898	0.0374315	1.7179e-05	0.0180723	0.00249805	0.000645986	0.032497	NA	0.00693133	0.000407661	0.00535031	1.82698e-05	0.00147849	0.00586323	0.00662401	0.00113245	0.0107091
16076oA_100	bri1-301bak1brl1brl3	shoot	drought	4	5	56.1	0.0124259	8.76765e-05	2.30101e-05	0.00077441	0.000115051	0.000143615	0.0198284	0.000136474	4.44334e-05	0.000550656	0.0237972	0.000691891	0.00104894	0.00159087	0.00196181	0.00854152	0.0213804	0.000473691	0.000118224	0.0225575	0.000883113	NA	0.216237	0.0164971	0.0251136	0.000203521	0.0132312	0.0417134	3.57054e-05	0.0277716	0.00322539	0.000603421	0.0304694	NA	0.00825151	0.000585171	0.00505509	2.57872e-05	0.00203124	0.00830309	0.00893388	0.00161706	0.00988404
16075oA_79	bri1-301bak1brl1brl3	shoot	drought	5	1	57.2	0.0132785	9.50753e-05	3.48218e-05	0.000785252	0.000107204	0.000103292	0.00484923	0.000138505	0.000133418	0.00227985	0.0215105	0.00069761	0.000698784	0.00162997	0.000928843	0.012978	0.0233048	0.000376389	9.35103e-05	0.035003	0.000934321	NA	0.181155	0.0171316	0.0232719	0.00015885	0.0170643	0.0506446	4.10819e-05	0.0468757	0.00215543	0.000584146	0.022739	NA	0.00768819	0.000690959	0.00640565	5.82972e-05	0.00389144	0.00490557	0.00574443	0.00120781	0.0099387
16075oA_80	bri1-301bak1brl1brl3	shoot	drought	5	2	57.1	0.00956024	9.43238e-05	4.75112e-05	0.000632319	0.000137294	0.000125765	0.00379845	0.00013939	6.35812e-05	0.00164438	0.0181706	0.000553366	0.000597733	0.00116088	0.000990051	0.0173451	0.0211303	0.000569087	0.000113887	0.0223995	0.00154272	NA	0.287507	0.0148801	0.0242741	0.000217643	0.0155711	0.0337512	3.94763e-05	0.0443612	0.00156997	0.000570484	0.0140696	NA	0.0257804	0.000586554	0.00450274	5.55462e-05	0.00290867	0.00573873	0.00745333	0.0013932	0.0125611
16076oA_122	bri1-301bak1brl1brl3	shoot	drought	5	3	57.4	0.0206446	0.000109271	3.31882e-05	0.000692568	0.000131187	0.000161871	0.0193976	0.000137449	0.000577036	0.000601771	0.0276079	0.000604588	0.000813737	0.00153793	0.000605215	0.0284983	0.0300096	0.000516608	9.54943e-05	0.0348125	0.00115094	NA	0.230212	0.014207	0.021583	0.000207583	0.01115	0.0722406	4.47727e-05	0.0289435	0.00377249	0.000667208	0.0140273	NA	0.0092451	0.000575157	0.0043943	4.94692e-05	0.00225523	0.00825384	0.00917935	0.00142146	0.0149795
16076oA_123	bri1-301bak1brl1brl3	shoot	drought	5	4	53.6	0.0186056	8.64667e-05	4.26244e-05	0.000651849	7.42883e-05	0.000136094	0.0196958	0.00011874	0.000516669	0.000429593	0.0199394	0.000706957	0.000865885	0.00156888	0.000600396	0.0295409	0.0286558	0.00051058	6.69813e-05	0.0304208	0.00115177	NA	0.220352	0.00975521	0.0197266	0.00016654	0.0113682	0.0666993	4.5669e-05	0.0273777	0.00296544	0.000632364	0.0142825	NA	0.0103446	0.000538286	0.00294657	2.80103e-05	0.00198934	0.00789648	0.00882082	0.00126168	0.0107118
16076oA_124	bri1-301bak1brl1brl3	shoot	drought	5	5	56.8	0.0124638	5.21977e-05	3.8822e-05	0.000558189	7.04669e-05	8.35163e-05	0.00477054	4.95878e-05	0.000419865	0.000215316	0.012332	0.000284477	0.000380065	0.000461297	0.000268166	0.0189885	0.0147051	0.000170621	8.4495e-05	0.00467169	0.00067596	NA	0.207638	0.00570847	0.0157138	0.000119076	0.00634137	0.0387822	2.18578e-05	0.0248269	0.00164814	0.000405837	0.00598153	NA	0.0042055	0.000443354	0.00133724	5.21977e-06	0.00100252	0.00247482	0.00310935	0.000599947	0.0103697
16075oA_95	bri1-301bak1brl1brl3	shoot	drought	6	1	54	0.0226408	5.21814e-05	3.11015e-05	0.000912656	0.000260561	0.000166911	0.00753002	0.000400518	0.00018419	0.00245183	0.0150338	0.000548077	0.000752656	0.00217607	0.00100492	0.00173823	0.0592124	0.000540129	7.70626e-05	0.024922	0.00248812	NA	0.201854	0.0244375	0.0323041	0.000402592	0.0257092	0.0808919	6.2203e-05	0.0499345	0.0025479	0.00041365	0.0194958	NA	0.0133958	0.000883973	0.0283967	0.000123715	0.00667818	0.00995455	0.0128622	0.00283507	0.00709943
16075oA_96	bri1-301bak1brl1brl3	shoot	drought	6	2	56.2	0.0158719	6.25006e-05	2.43423e-05	0.000698033	0.000276647	0.000133225	0.00820107	0.000229279	8.75009e-05	0.00203291	0.0172827	0.000560532	0.000678954	0.0020464	0.00169081	0.0107587	0.0315595	0.000604282	0.000104277	0.0206117	0.00200693	NA	0.376858	0.0218476	0.0275795	0.000665138	0.0277022	0.0600937	4.86847e-05	0.050887	0.00241121	0.000941457	0.0189094	NA	0.00882147	0.000718757	0.0212351	7.17112e-05	0.00526946	0.0106412	0.0136366	0.0022668	0.013887
16076oA_146	bri1-301bak1brl1brl3	shoot	drought	6	3	55.2	0.0279828	0.000101611	2.86724e-05	0.00097285	0.000111169	0.000213283	0.0333958	8.149e-05	0.00027264	0.000781701	0.0164384	0.000760574	0.00128976	0.00194419	0.00133151	0.00353677	0.0456862	0.000686629	0.000107647	0.0380885	0.00151209	NA	0.259332	0.0224062	0.0448754	0.000373748	0.0184761	0.0876139	3.67208e-05	0.0142904	0.00389593	0.000688641	0.024697	NA	0.0129841	0.00129177	0.00514595	8.45082e-05	0.00102969	0.0166179	0.0177789	0.00239792	0.008813
16076oA_147	bri1-301bak1brl1brl3	shoot	drought	6	4	52.2	0.020695	7.15533e-05	1.43107e-05	0.000846423	0.000117976	0.000130541	0.0147546	7.7836e-05	0.000355672	0.000755673	0.0112063	0.00062932	0.000645376	0.00136231	0.000527749	0.0109665	0.0422737	0.000421641	8.79582e-05	0.0156468	0.00163909	NA	0.321621	0.015821	0.0269382	0.0004911	0.0190594	0.085287	9.77313e-06	0.0202639	0.00359442	0.000957418	0.0114482	NA	0.00661886	0.000663875	0.00412601	6.24783e-05	0.00194381	0.00935603	0.0108705	0.00212077	0.00970926
16076oA_148	bri1-301bak1brl1brl3	shoot	drought	6	5	54.1	0.0135772	9.41193e-05	4.31841e-05	0.000675444	0.000162033	5.20424e-05	0.0240879	0.000100025	0.000349533	0.000511197	0.0154049	0.00060384	0.00097478	0.00211787	0.000511566	0.00438559	0.0671111	0.000549214	0.000102608	0.0232161	0.00150406	NA	0.366205	0.0142773	0.0309911	0.000335138	0.0133465	0.0463606	1.5502e-05	0.0182964	0.00478126	0.000563239	0.0114493	NA	0.0125847	0.000734499	0.00535926	5.4257e-05	0.00176686	0.0113272	0.0135738	0.00235557	0.0114394
15316oA_3	Col-0 WT	root	water	0	1	34.6	0.00793615	NA	0.000320033	NA	0.000228563	9.03622e-05	0.00237865	1.37315e-05	7.46374e-05	0.0111637	0.0428505	0.00196095	2.39194e-05	0.000275959	NA	0.033506	0.0143366	NA	NA	0.0846231	0.0014582	0.000205751	0.00244709	0.133972	0.0206422	0.000260899	0.0525505	0.024911	0.000332657	0.0358085	0.00366211	0.00795608	0.00228541	0.000266214	0.00571585	0.000344174	NA	1.92684e-05	NA	0.00409376	0.00704515	0.000668636	0.0149363
15316oA_4	Col-0 WT	root	water	0	2	30.6	0.00689592	NA	0.000418161	NA	0.000129097	0.000133774	0.00102856	1.82419e-05	1.49677e-05	0.00765694	0.027681	0.001711	1.59032e-05	0.000410678	NA	0.0111935	0.015291	NA	NA	0.13169	0.00257352	0.000120677	0.00290374	0.109229	0.0154528	0.000280645	0.0471816	0.0215278	0.0001885	0.0293967	0.00155337	0.0226107	0.00542862	0.000220307	0.00971267	0.000494403	NA	1.87097e-05	NA	0.00488136	0.00838895	0.000336307	0.0139359
15317oA_1	Col-0 WT	root	water	0	3	35.5	0.00383528	NA	0.000168442	NA	3.62097e-05	0.000108093	0.000245421	1.47521e-05	1.47521e-05	0.0147146	0.0333309	0.00237482	3.24546e-05	0.000407426	NA	0.0245016	0.00763059	NA	NA	0.108845	0.00130972	8.07343e-05	0.001969	0.13	0.00754423	0.00017327	0.0431038	0.0139676	0.000807879	0.0325356	0.00148567	0.00608216	0.00383394	8.7708e-05	0.008369	0.000586329	NA	1.07288e-06	NA	0.00283267	0.00458066	0.000681011	0.0112953
15317oA_2	Col-0 WT	root	water	0	4	34.1	0.00246151	NA	0.000142047	NA	3.29704e-05	5.35769e-05	0.00029481	2.55521e-05	2.72006e-05	0.0116298	0.0316845	0.00213593	1.86832e-05	0.000486863	NA	0.0151389	0.00642043	NA	NA	0.096132	0.00117567	8.90201e-05	0.00193838	0.106329	0.00857862	0.000285743	0.0489533	0.0110509	0.000661606	0.0246176	0.0013952	0.0097172	0.00665452	8.76463e-05	0.00754417	0.000520932	NA	2.47278e-06	NA	0.00407267	0.00767084	0.000885804	0.0133071
15317oA_3	Col-0 WT	root	water	0	5	32.9	0.00235809	NA	0.000172443	NA	3.96589e-05	6.84483e-05	0.000295238	9.69439e-06	1.26321e-05	0.00953516	0.0280329	0.00175057	2.14452e-05	0.000510571	NA	0.012306	0.00737302	NA	NA	0.101752	0.00166567	0.000118977	0.00168947	0.101244	0.00887125	0.000256754	0.0528432	0.0121103	0.000511452	0.0217604	0.00092743	0.00932806	0.00475319	9.37124e-05	0.00703901	0.000536129	NA	9.10685e-06	NA	0.00341654	0.00582163	0.000630429	0.0146365
15316oA_11	Col-0 WT	root	water	1	1	31.3	0.00935257	NA	0.00038352	NA	7.91608e-05	4.98167e-05	0.00184663	2.66144e-05	4.36749e-05	0.00686652	0.0488442	0.00261162	1.56957e-05	0.000625097	NA	0.0277486	0.0188014	NA	NA	0.128321	0.00549485	0.000243624	0.00333499	0.206558	0.0151136	0.00027911	0.0642963	0.0394255	0.000234753	0.0496877	0.00239257	0.0219323	0.00513112	0.000354859	0.0113268	0.000452445	NA	1.36484e-05	NA	0.00602304	0.00947677	0.000719271	0.0251397
15316oA_12	Col-0 WT	root	water	1	2	31.4	0.00509661	NA	0.000291733	NA	3.15837e-05	0.000139633	0.00122927	2.49345e-05	5.31935e-05	0.00598178	0.038867	0.00182188	1.49607e-05	0.000380666	NA	0.030937	0.0147936	NA	NA	0.112122	0.00613222	0.000344927	0.00225241	0.151603	0.0142218	0.000314174	0.0898031	0.022392	0.000383991	0.0411859	0.00208203	0.0582378	0.00237875	0.000246851	0.00974855	0.000319992	NA	1.6623e-05	NA	0.00518886	0.00827991	0.000761332	0.0356164
15317oA_13	Col-0 WT	root	water	1	3	36	0.00350785	NA	0.000648681	NA	7.70984e-05	0.000139129	0.00147642	3.13919e-05	5.82633e-05	0.0190466	0.0785949	0.00270372	2.41089e-05	0.000801371	NA	0.0547205	0.0335237	NA	NA	0.0978489	0.00342046	0.000538433	0.0048798	0.181295	0.0251944	0.000517589	0.106905	0.026163	0.00102036	0.0830862	0.00427934	0.0186814	0.00326952	0.000202415	0.0112395	0.000386748	NA	0.00010623	NA	0.00583763	0.0092051	0.00108038	0.0401884
15317oA_14	Col-0 WT	root	water	1	4	32	0.00408087	NA	0.00056661	NA	0.000123592	0.000153475	0.0020062	3.56851e-05	5.4253e-05	0.024341	0.08433	0.00344405	8.99381e-06	0.000884875	NA	0.0533809	0.0321958	NA	NA	0.110089	0.00673172	0.000629276	0.00411945	0.206328	0.0244199	0.000498721	0.140739	0.0313536	0.00119792	0.0870432	0.00644798	0.0283827	0.00309068	0.000223395	0.0146498	0.000407913	NA	5.48332e-05	NA	0.00699399	0.0105329	0.00124463	0.039365
15317oA_15	Col-0 WT	root	water	1	5	35.8	0.0027035	NA	0.000572885	NA	6.97332e-05	0.000100845	0.00136302	1.39466e-05	4.10353e-05	0.015771	0.0591021	0.00249216	3.13799e-05	0.000825265	NA	0.0372531	0.0209513	NA	NA	0.103786	0.00375164	0.000375754	0.0036862	0.173813	0.0202765	0.000473917	0.0928663	0.0242173	0.000653883	0.0628331	0.00114926	0.0233727	0.00457718	0.00015529	0.0114429	0.000363149	NA	5.17635e-05	NA	0.0054121	0.008604	0.000862277	0.0344321
15316oA_27	Col-0 WT	root	water	2	1	35.9	2.29109	NA	0.0348189	NA	0.0626741	0.369081	0.0905292	0.132312	0.104457	0.654596	0.118384	2.19359	2.07521	0.097493	NA	0.0417827	0.0348189	NA	NA	0.334262	0.0557103	0.348189	0.0766017	0.0766017	0.348189	0.0766017	0.0557103	0.4039	0.0278552	0.0278552	0.181058	0.0626741	0.229805	0.14624	0.104457	3.64903	NA	0.51532	NA	0.097493	0.0208914	0.118384	0.104457
15316oA_28	Col-0 WT	root	water	2	2	36.5	0.0118791	NA	0.000573681	NA	9.64628e-05	0.000180913	0.00345956	5.02335e-05	9.46428e-05	0.00994295	0.0655663	0.00404234	4.29533e-05	0.000775707	NA	0.0485423	0.0313056	NA	NA	0.286253	0.00470083	0.000377843	0.00370053	0.27662	0.0302871	0.000416064	0.121552	0.052043	0.000664683	0.0740299	0.00256664	0.0316547	0.00458071	0.000243159	0.0218363	0.000536552	NA	2.40247e-05	NA	0.0064914	0.00959787	0.00146077	0.0404947
15317oA_37	Col-0 WT	root	water	2	3	34.8	0.003874	NA	0.000661402	NA	7.60348e-05	0.000108513	0.0021111	4.12904e-05	4.48152e-05	0.0109916	0.0452614	0.00331129	1.08262e-05	0.000495234	NA	0.0460862	0.0233495	NA	NA	0.14217	0.00346714	0.00055163	0.00399435	0.191839	0.0266094	0.000421213	0.0959786	0.0312722	0.00106826	0.0538548	0.00282638	0.0278053	0.0042859	0.000208215	0.00969067	0.000273927	NA	1.13297e-05	NA	0.00572527	0.00821126	0.00106046	0.0346208
15317oA_38	Col-0 WT	root	water	2	4	35	0.00193137	NA	0.000909931	NA	6.91037e-05	0.000129373	0.00129432	2.57176e-05	4.22082e-05	0.0150424	0.0505501	0.00272272	1.59017e-05	0.000511014	NA	0.0509157	0.015673	NA	NA	0.152903	0.00628235	0.000618007	0.00355432	0.157942	0.0225201	0.000517296	0.132725	0.0173177	0.00118556	0.0574576	0.00313362	0.0680756	0.00564923	0.000192587	0.0120645	0.000312733	NA	2.00244e-05	NA	0.00783915	0.0111404	0.00165024	0.0613242
15317oA_39	Col-0 WT	root	water	2	5	36	0.00243701	NA	0.000634884	NA	7.77549e-05	0.000114224	0.00222049	2.40834e-05	3.80747e-05	0.010746	0.049278	0.00313313	1.42207e-05	0.00049543	NA	0.0532502	0.0225235	NA	NA	0.118572	0.0033336	0.000606443	0.00346686	0.164896	0.0234233	0.000351388	0.078693	0.0218184	0.00115623	0.0553957	0.00294253	0.034034	0.00337076	0.000226384	0.00779843	0.000228219	NA	3.46342e-05	NA	0.00660504	0.00960056	0.00116495	0.0421767
15316oA_43	Col-0 WT	root	water	3	1	36	0.00391207	NA	0.00063442	NA	6.23191e-05	0.000128288	0.00243466	4.09847e-05	0.000105269	0.00725765	0.0424407	0.00287959	1.93695e-05	0.000626279	NA	0.0405108	0.0258071	NA	NA	0.12352	0.00459056	0.000494623	0.00413468	0.156571	0.0205008	0.000329842	0.182872	0.0198099	0.000901663	0.0392049	0.00225023	0.0249804	0.00470987	0.000327035	0.0112045	0.000301771	NA	2.75103e-05	NA	0.00710972	0.0106055	0.00129803	0.0394244
15316oA_44	Col-0 WT	root	water	3	2	35.1	1.09212	NA	0.014245	NA	0.0641026	NA	0.00712251	0.0118708	0.0688509	0.116334	0.0522317	0.132953	0.479582	0.0712251	NA	0.00949668	112.244	NA	NA	0.192308	0.132953	0.014245	0.0451092	0.0854701	0.0546059	0.0498575	0.106838	0.588794	NA	0.0118708	0.0213675	0.042735	0.042735	0.014245	0.042735	NA	NA	0.00712251	NA	0.498575	0.19943	0.206553	0.00949668
15319oA_19	Col-0 WT	root	water	3	3	31.9	0.00149212	NA	0.000675158	NA	2.23316e-05	9.4537e-05	0.014191	1.48877e-05	8.00215e-05	0.000937182	0.0357938	0.00162313	5.24792e-05	0.000452215	NA	0.0470426	0.0311001	NA	NA	0.0813365	0.00665407	0.000335718	0.0032552	0.193748	0.0304175	0.000217361	0.0660177	0.0162689	0.00113184	0.00937666	0.00540089	0.0170539	0.00566292	0.000243786	0.0092382	0.000508416	NA	2.27038e-05	NA	0.00565361	0.00907035	0.000836318	0.0380117
15319oA_20	Col-0 WT	root	water	3	4	29	0.000781924	NA	0.000436957	NA	3.08083e-05	8.24448e-05	0.00722737	6.5088e-06	5.03347e-05	0.0013035	0.0410293	0.00124188	0.000140156	0.000426109	NA	0.0631992	0.0253188	NA	NA	0.176915	0.00638513	0.000264691	0.00185024	0.141057	0.024109	0.000217828	0.0791631	0.00882593	0.000812732	0.016229	0.00330083	0.0293998	0.00993634	0.000167493	0.00876779	0.000492933	NA	3.51475e-05	NA	0.00528732	0.00847099	0.00100886	0.0444864
15319oA_21	Col-0 WT	root	water	3	5	27.9	0.00336108	NA	0.000921699	NA	6.93006e-05	0.000207902	0.0162267	2.77203e-05	0.0265664	0.00281361	0.0738087	0.00446643	0.000453919	0.00104297	NA	0.0933064	0.0358284	NA	NA	0.697192	0.00386005	0.000273738	0.00598065	0.273405	0.055988	0.000145531	0.0370897	0.0357487	0.00144492	0.0202739	0.00479907	0.0206655	0.0709639	0.000616776	0.0268401	0.00201318	NA	2.07902e-05	NA	0.0123736	0.02017	0.00129592	0.0519027
15316oA_56	Col-0 WT	root	water	4	1	31.7	0.00459675	NA	0.000630056	NA	4.08938e-05	0.000109537	0.00439403	2.92098e-05	6.07564e-05	0.00408558	0.0366332	0.0028278	2.59967e-05	0.000538045	NA	0.0311257	0.0233883	NA	NA	0.102387	0.0063841	0.000365123	0.00364334	0.131532	0.0214917	0.000326566	0.0725847	0.0273083	0.000709507	0.0310936	0.00323557	0.0136042	0.00356857	0.00023251	0.0173065	0.000348181	NA	4.23543e-05	NA	0.0063581	0.00881699	0.0010682	0.0306361
15316oA_57	Col-0 WT	root	water	4	2	26.5	0.00779659	NA	0.000997383	NA	7.93211e-05	0.000103153	0.00519927	4.90866e-05	8.35895e-05	0.00786595	0.064816	0.00486953	2.24091e-05	0.000666937	NA	0.079172	0.0510892	NA	NA	0.133888	0.00525618	0.000391981	0.00600101	0.200331	0.0289814	0.000396961	0.109273	0.0478808	0.000788587	0.0634369	0.00674798	0.0436775	0.00525938	0.00025646	0.0187297	0.000407632	NA	4.16169e-05	NA	0.00848238	0.0115432	0.00136695	0.0558406
15319oA_43	Col-0 WT	root	water	4	3	26	0.00176448	NA	0.000683788	NA	3.67882e-05	3.84757e-05	0.00956391	2.6663e-05	0.000161328	0.00100813	0.04192	0.00172769	0.000153903	0.00042087	NA	0.060578	0.0296094	NA	NA	0.0876224	0.00433156	0.000205879	0.00305814	0.14025	0.0242198	0.000232542	0.0549774	0.0193374	0.000708763	0.0171156	0.00453541	0.0145205	0.00611123	0.000176853	0.0130949	0.000491072	NA	2.8013e-05	NA	0.0053731	0.00761583	0.00052516	0.0342663
15319oA_44	Col-0 WT	root	water	4	4	33	0.00124051	NA	0.000378453	NA	2.34138e-05	5.32133e-05	0.00776871	1.06427e-05	4.68277e-06	0.000815653	0.0295661	0.00184246	0.00019923	0.000286926	NA	0.0375341	0.0214462	NA	NA	0.134859	0.00266577	0.000139206	0.00170197	0.122342	0.0212806	0.000139206	0.0332706	0.0158358	0.000548309	0.0122846	0.00248144	0.00682066	0.00934127	0.00015368	0.00785896	0.000413361	NA	1.4474e-05	NA	0.00478621	0.00697306	0.000450397	0.0207383
15319oA_45	Col-0 WT	root	water	4	5	34.1	0.0013674	NA	4.3321e-06	NA	5.2604e-06	7.73589e-05	0.00580965	7.11702e-06	6.71475e-05	0.000442802	0.0198927	0.00125755	0.00013182	0.000223103	NA	0.0185918	0.0133091	NA	NA	0.097332	0.0051979	0.00012068	0.00139865	0.062696	0.0173234	0.000115419	0.0572883	0.0130446	0.000399172	0.00774455	0.00114893	0.00391003	0.00736859	6.34343e-05	0.00561192	0.000338213	NA	1.67095e-05	NA	0.00276914	0.00420121	0.000264877	0.0153984
15316oA_72	Col-0 WT	root	water	5	1	25.5	0.00559445	NA	0.00115601	NA	7.7563e-05	0.000157251	0.00415652	3.29377e-05	4.00211e-05	0.00407754	0.0512291	0.00339258	9.20839e-06	0.000574462	NA	0.0254208	0.0223296	NA	NA	0.123675	0.00254789	0.000409065	0.00548784	0.186263	0.0264628	0.000307418	0.0778431	0.0341302	0.000803609	0.037929	0.00506851	0.0111648	0.00310358	0.000274835	0.0115587	0.000316273	NA	2.58543e-05	NA	0.0044944	0.00719352	0.000871255	0.0335327
15316oA_73	Col-0 WT	root	water	5	2	26.7	0.00876345	NA	0.000935893	NA	8.36759e-05	0.000181466	0.00580422	3.69652e-05	3.46129e-05	0.00571886	0.0563249	0.00427654	3.42769e-05	0.00070402	NA	0.0540748	0.0362582	NA	NA	0.137684	0.00371904	0.000464754	0.0048001	0.258685	0.0273499	0.000344113	0.0938154	0.047292	0.000935557	0.0489369	0.00299788	0.0110469	0.0033309	0.000302107	0.0174005	0.000418379	NA	2.89001e-05	NA	0.00613455	0.00914251	0.00113517	0.0309725
15319oA_67	Col-0 WT	root	water	5	3	16	0.00250781	NA	0.00145243	NA	0.000113592	0.000194656	0.0286397	8.88085e-05	6.9188e-05	0.0026942	0.0755683	0.00428088	4.33716e-05	0.000827158	NA	0.0870302	0.0410011	NA	NA	0.155362	0.00801651	0.000540079	0.0071718	0.334692	0.0437222	0.000449206	0.12173	0.0351754	0.00170492	0.0204301	0.0245406	0.0335732	0.0381582	0.000331999	0.0254545	0.000994448	NA	4.07899e-05	NA	0.0088225	0.0135113	0.0010213	0.0644233
15319oA_68	Col-0 WT	root	water	5	4	26	0.0012873	NA	0.0011105	NA	8.79049e-05	0.000138277	0.0163098	5.30063e-05	6.05787e-05	0.00180781	0.0496653	0.00214857	1.97539e-05	0.000594922	NA	0.0273842	0.0221889	NA	NA	0.108988	0.00543529	0.000499445	0.00575893	0.238648	0.0363693	0.000230133	0.0662234	0.0189713	0.00156813	0.0191975	0.0159108	0.00808034	0.00952962	0.000285444	0.0223684	0.000541916	NA	2.00832e-05	NA	0.00394222	0.00679238	0.00109667	0.0338849
15319oA_69	Col-0 WT	root	water	5	5	26.1	0.000940902	NA	0.00068035	NA	4.14295e-05	7.08832e-05	0.0114407	1.97437e-05	2.75118e-05	0.000784894	0.0335851	0.00199315	2.42751e-05	0.000343088	NA	0.038143	0.0151664	NA	NA	0.0950849	0.00381216	0.000245664	0.00381831	0.121614	0.0221528	0.000246311	0.0670772	0.0147282	0.000540525	0.00638046	0.00541173	0.028386	0.00376458	0.000172839	0.00884908	0.000407174	NA	2.03911e-05	NA	0.00514502	0.00766381	0.000692973	0.0418713
15316oA_87	Col-0 WT	root	water	6	1	23	0.00548827	NA	0.000858336	NA	4.69672e-05	0.00020769	0.00389742	5.77395e-05	3.44713e-05	0.00440888	0.036855	0.00333941	1.5943e-05	0.00059463	NA	0.0411747	0.0210361	NA	NA	0.15643	0.00360096	0.000542062	0.00316619	0.211722	0.0314646	0.000343852	0.0602309	0.035022	0.00105482	0.031393	0.00201657	0.0189144	0.00423696	0.000428306	0.0134891	0.000376168	NA	2.88697e-05	NA	0.0114729	0.0178915	0.00133275	0.0331644
15316oA_88	Col-0 WT	root	water	6	2	8.1	0.00448807	NA	0.000677085	NA	8.76526e-05	0.000297257	0.00241362	5.08131e-06	1.27033e-05	0.00665779	0.0388733	0.00450458	5.97054e-05	0.000544971	NA	0.0897016	0.0235646	NA	NA	0.443015	0.00246571	0.000421749	0.00317963	0.202772	0.0268268	0.000264228	0.0557483	0.0348908	0.00114329	0.0272892	0.0021748	0.0170948	0.00890119	0.000400153	0.0141946	0.000933691	NA	5.97054e-05	NA	0.0125674	0.0192544	0.000913366	0.0380438
15319oA_91	Col-0 WT	root	water	6	3	35.2	0.000869617	NA	0.000513072	NA	2.17467e-05	0.000138825	0.00570953	1.77008e-06	4.60222e-05	0.000520152	0.0172755	0.00168714	0.000143883	0.000271329	NA	0.0296964	0.015929	NA	NA	0.0808562	0.00279901	0.000215697	0.00172861	0.109803	0.021394	0.000163353	0.03109	0.0126475	0.000612702	0.00750288	0.00129267	0.00347847	0.0144075	0.000184594	0.00444569	0.000344661	NA	2.73099e-05	NA	0.00531784	0.00932632	0.000718401	0.0174715
15319oA_92	Col-0 WT	root	water	6	4	16.8	0.00116195	NA	0.000883448	NA	6.70973e-05	0.000135792	0.00686895	4.26014e-06	2.60934e-05	0.00147827	0.0344193	0.00310937	0.000241231	0.000567664	NA	0.0799485	0.0228807	NA	NA	0.193778	0.00561327	0.000186914	0.00236704	0.222299	0.0273954	0.000410039	0.0973182	0.0164452	0.000702391	0.0159617	0.00165134	0.0603034	0.0156859	0.000245491	0.0130068	0.000730615	NA	2.9821e-05	NA	0.0121915	0.0199913	0.000627306	0.0639187
15319oA_93	Col-0 WT	root	water	6	5	29.5	0.00108086	NA	0.000593042	NA	3.50755e-05	0.000114953	0.00892805	2.41697e-05	3.94968e-05	0.00114217	0.023829	0.00137119	0.000162703	0.000364019	NA	0.0180447	0.0230267	NA	NA	0.095623	0.00633305	0.00037522	0.00195097	0.143476	0.0230502	0.000201905	0.0607343	0.0149056	0.000831792	0.00947276	0.00634484	0.0157365	0.00855814	0.000199547	0.0132244	0.000362251	NA	2.6233e-05	NA	0.0054541	0.00930268	0.000753387	0.020882
15316oA_13	Col-0 WT	root	drought	1	1	36.9	0.0114472	NA	0.000991957	NA	0.000297587	0.000376944	0.00255925	0.000476139	0.000178552	0.00799518	0.0946724	0.00345201	0.00069437	0.00232118	NA	0.0424954	0.0223389	NA	NA	0.114412	0.00297587	0.000297587	0.00773727	0.198352	0.0299571	0.000476139	0.0674729	0.0538236	0.000476139	0.0673341	0.00349169	0.0404322	0.00392815	0.00115067	0.0109909	0.000912601	NA	9.91957e-05	NA	0.00743968	0.0110107	0.00180536	0.0475148
15316oA_14	Col-0 WT	root	drought	1	2	34.3	0.00152176	NA	0.000349256	NA	0.000157997	0.000266099	0.000324309	0.000116419	4.1578e-05	0.0024531	0.03204	0.000482305	4.98936e-05	0.000382518	NA	0.0257784	0.00491452	NA	NA	0.0268594	0.00109766	4.98936e-05	0.00105608	0.0699426	0.0156333	0.000557146	0.12367	0.00614523	8.31561e-05	0.0387258	0.00130555	0.0561303	0.00114755	0.00034094	0.00398318	0.00020789	NA	0.000365887	NA	0.00172133	0.00246974	0.000490621	0.046925
15317oA_16	Col-0 WT	root	drought	1	3	36	0.00138918	NA	0.000535781	NA	7.84568e-05	0.000145247	0.000894815	1.95413e-05	3.38327e-05	0.0197431	0.069585	0.0022662	1.19581e-05	0.000818692	NA	0.0370946	0.0171628	NA	NA	0.187782	0.00273228	0.000403367	0.00347601	0.155879	0.0188252	0.00035116	0.11265	0.00945564	0.000739652	0.0570468	0.002333	0.049783	0.00562701	0.000260161	0.0109419	0.00034591	NA	6.8832e-05	NA	0.00882799	0.0149537	0.00229537	0.0433108
15317oA_17	Col-0 WT	root	drought	1	4	44	0.00215718	NA	0.000523208	NA	7.76608e-05	0.000141831	0.00119408	2.1694e-05	4.39349e-05	0.0151761	0.076194	0.00194334	1.40373e-05	0.00068491	NA	0.0472437	0.017643	NA	NA	0.069119	0.00276917	0.000347651	0.00351607	0.127844	0.016964	0.000481461	0.0879244	0.0211779	0.000768951	0.0527492	0.00284118	0.0415999	0.00340796	0.000172823	0.00821327	0.000235352	NA	6.19828e-05	NA	0.00664437	0.0109031	0.00144748	0.0457586
15317oA_18	Col-0 WT	root	drought	1	5	36	0.000724546	NA	0.000260923	NA	5.74138e-05	0.000103776	0.000787351	3.77368e-06	1.59034e-05	0.0122949	0.0421097	0.00143642	2.12943e-05	0.000325345	NA	0.0232564	0.00572494	NA	NA	0.11905	0.00218496	0.000150947	0.00227715	0.0407015	0.0116429	0.000240168	0.0805214	0.00676135	0.000490039	0.0217984	0.00219682	0.0246704	0.00548828	0.00016119	0.00907192	3.42327e-05	NA	1.75207e-05	NA	0.0049702	0.00902287	0.00108574	0.0273222
15316oA_29	Col-0 WT	root	drought	2	1	33.3	0.00651273	NA	0.000541003	NA	7.95764e-05	0.000161485	0.00255781	6.06296e-05	7.05402e-05	0.00958589	0.054978	0.00328828	1.45744e-05	0.000852021	NA	0.0325039	0.0218205	NA	NA	0.220756	0.006887	0.00028974	0.00393714	0.154636	0.0199241	0.000405461	0.139142	0.0285892	0.000531675	0.0453061	0.00208589	0.0609153	0.00881374	0.000283327	0.0152142	0.000437233	NA	1.37e-05	NA	0.0115103	0.0171016	0.00291022	0.0546975
15316oA_30	Col-0 WT	root	drought	2	2	35.1	0.00532794	NA	0.00056877	NA	6.62551e-05	0.000116827	0.00271934	4.8011e-05	6.91358e-05	0.00848258	0.0503094	0.0035829	4.03292e-05	0.000747371	NA	0.0275509	0.0230728	NA	NA	0.141367	0.0049973	0.000271102	0.00341806	0.144038	0.0210336	0.00043786	0.117795	0.027461	0.000585414	0.0387916	0.00212881	0.0711996	0.00483951	0.000341518	0.0118568	0.000344079	NA	2.14449e-05	NA	0.0110176	0.0159198	0.00168198	0.0459308
15317oA_40	Col-0 WT	root	drought	2	3	32.2	0.00205628	NA	0.000482265	NA	8.39995e-05	8.93716e-05	0.00244502	2.63719e-05	5.12788e-05	0.0093342	0.05928	0.00254147	2.22208e-05	0.000614613	NA	0.02635	0.0240038	NA	NA	0.085934	0.00396239	0.00028008	0.00386886	0.112344	0.0201418	0.000454184	0.104626	0.0190655	0.000514741	0.0432744	0.0030694	0.0657436	0.00305304	0.000233685	0.00948999	0.000239789	NA	5.86043e-06	NA	0.00858602	0.0128575	0.00140675	0.0503006
15317oA_41	Col-0 WT	root	drought	2	4	35.3	0.00249587	NA	0.000464924	NA	7.40367e-05	0.000145823	0.00295022	2.70043e-05	6.34601e-05	0.0108033	0.0762184	0.00285008	1.2377e-05	0.000705712	NA	0.0408424	0.0310126	NA	NA	0.0847977	0.00291466	0.000352856	0.00311607	0.13439	0.0221827	0.000416316	0.089719	0.0233346	0.000654179	0.0601748	0.00406864	0.0309714	0.00200372	0.000245289	0.008683	0.000230887	NA	3.24051e-05	NA	0.00873206	0.0126182	0.00164591	0.037204
15317oA_42	Col-0 WT	root	drought	2	5	30.1	0.00261032	NA	0.000623474	NA	8.81351e-05	0.000113433	0.0033456	3.42748e-05	5.68526e-05	0.0144487	0.0862	0.00350582	1.36011e-05	0.000855509	NA	0.0382553	0.0375309	NA	NA	0.14318	0.00700157	0.000325882	0.00432433	0.167039	0.0265075	0.000557101	0.119334	0.0258532	0.000656389	0.0698272	0.00559604	0.0455006	0.00393969	0.000334587	0.0128666	0.000284263	NA	2.77462e-05	NA	0.0104029	0.0159533	0.00203119	0.0460144
15316oA_45	Col-0 WT	root	drought	3	1	34.7	0.0072049	NA	0.000820088	NA	0.000119711	0.000160532	0.00219539	5.84795e-05	8.32472e-05	0.00999517	0.0492131	0.00375209	2.22451e-05	0.000748078	NA	0.0671544	0.0282974	NA	NA	0.216699	0.0136028	0.000250888	0.00363215	0.228106	0.0190581	0.000679279	0.194726	0.0336505	0.000412337	0.0469274	0.00263914	0.0852176	0.00522393	0.000317394	0.0195675	0.000437105	NA	4.35729e-05	NA	0.00928654	0.0135998	0.00157229	0.0546643
15316oA_46	Col-0 WT	root	drought	3	2	35.7	0.00738446	NA	0.00108792	NA	4.70304e-05	0.00012772	NA	2.48984e-05	0.000143397	0.00716337	0.0514962	0.00064344	4.03447e-05	0.000457855	NA	0.064255	0.0451538	NA	NA	0.0988053	0.0306057	0.000238841	0.00510418	0.0470306	0.0236962	0.000629608	0.152189	0.0411352	0.000461543	0.0140598	0.00228213	0.081745	NA	0.00041336	NA	1.1066e-05	NA	4.19585e-05	NA	NA	NA	0.000953057	0.0581498
15319oA_22	Col-0 WT	root	drought	3	3	35	0.000846636	NA	0.000655416	NA	6.72309e-05	6.62173e-05	0.0106174	2.22977e-05	5.6082e-05	0.00216997	0.0672721	0.00158381	0.000132435	0.000575348	NA	0.0630399	0.0284937	NA	NA	0.171233	0.0238906	0.000151016	0.00238889	0.141658	0.0253227	0.000480414	0.145332	0.00765047	0.000544266	0.0237217	0.0092282	0.112367	0.00722647	0.000165543	0.0125424	0.000399331	NA	2.3649e-05	NA	0.00928462	0.0148161	0.00156793	0.0639558
15319oA_23	Col-0 WT	root	drought	3	4	30	0.00140571	NA	0.00108578	NA	6.67214e-05	0.000188975	0.0126306	2.32074e-05	0.000303769	0.00165975	0.0522076	0.00230168	6.17483e-05	0.000530456	NA	0.144668	0.0410204	NA	NA	0.0985785	0.0248738	0.000242435	0.0030841	0.196533	0.0289898	0.000694565	0.198427	0.0181594	0.000718187	0.0165718	0.00895558	0.139087	0.0122378	0.000222957	0.0113298	0.000499374	NA	8.24693e-05	NA	0.013762	0.0252447	0.00146414	0.0854738
15319oA_24	Col-0 WT	root	drought	3	5	35.5	0.00109215	NA	0.000694246	NA	0.000118279	0.00015042	0.0142031	2.60342e-05	8.48522e-05	0.00188057	0.0655792	0.00189439	0.000152991	0.000633499	NA	0.111566	0.042727	NA	NA	0.105563	0.0398388	0.000291197	0.00253078	0.231425	0.0276792	0.000507506	0.162403	0.013263	0.000604572	0.0217521	0.0127182	0.0796573	0.00490118	0.00018931	0.0202215	0.00041494	NA	6.9746e-05	NA	0.00892748	0.0143358	0.00118215	0.0626962
15316oA_58	Col-0 WT	root	drought	4	1	35.1	0.00348872	NA	0.00077337	NA	0.000198267	0.000124662	0.00387411	5.15753e-05	5.72771e-05	0.0123861	0.0441793	0.0044334	1.73645e-05	0.000852158	NA	0.0478818	0.0288928	NA	NA	0.126055	0.0369468	0.00028794	0.00348328	0.147226	0.0148288	0.000697692	0.215861	0.0216411	0.000592727	0.0404513	0.0081025	0.11787	0.00418252	0.000357917	0.017838	0.000244659	NA	3.9135e-05	NA	0.0203676	0.0280979	0.00270731	0.0644066
15316oA_59	Col-0 WT	root	drought	4	2	35	0.00514722	NA	0.000845801	NA	0.000170719	0.000156639	0.00415408	7.01482e-05	5.12911e-05	0.0113193	0.0330974	0.00413899	2.0617e-05	0.00100294	NA	0.0542489	0.0262563	NA	NA	0.123999	0.0163888	0.000376135	0.00372967	0.208818	0.0191897	0.000480729	0.182317	0.0301853	0.000786967	0.0402251	0.00708195	0.0541026	0.00355468	0.000466397	0.0179351	0.00028361	NA	3.31884e-05	NA	0.0284998	0.0408672	0.00384508	0.0524419
15319oA_46	Col-0 WT	root	drought	4	3	32.6	0.000902773	NA	0.000629124	NA	9.79234e-05	8.85335e-05	0.00945833	3.52122e-05	4.92971e-05	0.00330257	0.026106	0.00215767	0.000228712	0.000451387	NA	0.0802315	0.0199603	NA	NA	0.187404	0.0221401	0.000327641	0.00154934	0.179645	0.0180652	0.000379956	0.159204	0.0116861	0.00128742	0.0218399	0.00519765	0.0373501	0.0161429	0.00024179	0.0138042	0.000467484	NA	7.37779e-06	NA	0.00960924	0.013719	0.00162915	0.047351
15319oA_47	Col-0 WT	root	drought	4	4	31.8	0.000817102	NA	0.000708678	NA	5.32658e-05	9.38235e-05	0.00814209	1.51415e-05	2.19012e-05	0.00244265	0.0227737	0.00153119	0.000157634	0.000390976	NA	0.0365065	0.0147135	NA	NA	0.137676	0.0306408	0.00014763	0.00143385	0.11502	0.0154317	0.000442349	0.159777	0.0102622	0.000466143	0.0167403	0.00636702	0.0774909	0.00867069	0.000178724	0.0115441	0.000417474	NA	2.21715e-05	NA	0.0109403	0.0153522	0.0011878	0.040585
15319oA_48	Col-0 WT	root	drought	4	5	32.8	0.000702467	NA	0.000962067	NA	6.0894e-05	9.8188e-05	0.00503614	6.11854e-06	1.31112e-05	0.00182973	0.0172892	0.00148651	0.000152672	0.000359828	NA	0.0379396	0.0143698	NA	NA	0.131911	0.0834036	0.000177146	0.00132656	0.0868162	0.014565	0.000613311	0.234413	0.00849341	0.000638076	0.0151664	0.00251851	0.0826851	0.00741887	0.000160247	0.00941235	0.0003709	NA	1.42766e-05	NA	0.0109335	0.0169218	0.00119457	0.0556848
15316oA_74	Col-0 WT	root	drought	5	1	34.2	0.00315815	NA	0.000898818	NA	NA	0.000109642	0.000404086	1.58991e-05	6.4216e-05	0.000881473	0.00357462	0.000872595	2.45714e-05	NA	NA	0.049027	0.0344685	NA	NA	0.0695786	0.0236916	0.000244269	NA	0.00681144	0.0176196	0.000514761	0.149469	0.0217067	0.000593224	0.000701627	9.00263e-05	NA	NA	0.000417507	0.00104934	2.68427e-06	NA	3.4689e-05	NA	0.000671068	0.0015193	0.000427419	0.0475612
15316oA_75	Col-0 WT	root	drought	5	2	32.4	0.00363103	NA	0.000760304	NA	0.00018778	0.000117261	0.00431704	5.24162e-05	6.61957e-05	0.0117269	0.0352312	0.00297853	2.91801e-05	0.000795969	NA	0.0442211	0.0364687	NA	NA	0.127341	0.102364	0.00018886	0.00338165	0.111119	0.015747	0.00169893	0.395553	0.0248507	0.000500925	0.0318347	0.00831634	0.170269	0.00255704	0.000294503	0.0185931	0.00027559	NA	3.26925e-05	NA	0.0168834	0.0224106	0.00151277	0.0552763
15319oA_70	Col-0 WT	root	drought	5	3	34.8	0.000672036	NA	0.00106159	NA	5.89773e-05	7.57346e-05	0.0157685	2.19805e-05	2.08923e-05	0.00111861	0.0272995	0.00187095	2.82917e-05	0.000377585	NA	0.0469335	0.0118409	NA	NA	0.127192	0.0802384	0.000259195	0.00274168	0.0529076	0.0173017	0.00113711	0.186335	0.00958348	0.00058172	0.00631318	0.00842635	0.0940391	0.00516911	0.00021567	0.0153437	0.000322743	NA	1.93689e-05	NA	0.0128518	0.0193778	0.00129598	0.0533352
15319oA_71	Col-0 WT	root	drought	5	4	30.5	0.00093138	NA	0.00116195	NA	5.68839e-05	7.02833e-05	0.0078692	1.46634e-05	4.24733e-05	0.00149617	0.0252921	0.00224729	3.10965e-05	0.000468218	NA	0.0744044	0.0255846	NA	NA	0.109237	0.0533238	0.000114021	0.00262425	0.090715	0.0172947	0.000770588	0.203788	0.0148037	0.000407289	0.0120018	0.00558423	0.121265	0.00645468	0.000142589	0.0102967	0.000342062	NA	3.61529e-05	NA	0.0108373	0.01631	0.00112023	0.0607025
15319oA_72	Col-0 WT	root	drought	5	5	33.1	0.000840563	NA	0.00137012	NA	6.34339e-05	0.000103754	0.00531252	2.82499e-05	3.62112e-05	0.0014916	0.0125738	0.00286326	5.80407e-05	0.000283013	NA	0.0536874	0.0175437	NA	NA	0.110076	0.0705549	0.000389849	0.002166	0.0845386	0.0156736	0.00196183	0.270987	0.0135045	0.000927111	0.00854765	0.00237967	0.165721	0.00423081	0.00018157	0.00930321	0.000342081	NA	5.88112e-05	NA	0.0141627	0.0240245	0.0013054	0.0631706
15316oA_89	Col-0 WT	root	drought	6	1	32	0.00341766	NA	0.000984309	NA	0.000102227	0.000165747	0.00329583	1.11656e-05	2.65493e-05	0.00523691	0.0104309	0.00286286	2.10906e-05	0.000340178	NA	0.0253188	0.0124008	NA	NA	0.0981907	0.0414352	0.000526768	0.00312984	0.14038	0.0139495	0.00108083	0.267329	0.0231195	0.00112475	0.0188133	0.00174729	0.088623	0.0041866	0.000420819	0.0166288	0.000413623	NA	3.15118e-05	NA	0.00952499	0.0157973	0.000915826	0.0301449
15316oA_90	Col-0 WT	root	drought	6	2	37.8	0.00629423	NA	0.00121057	NA	0.000357438	0.000228768	0.00593959	2.15782e-05	6.87304e-05	0.0126368	0.0351758	0.00403512	NA	0.000824765	NA	0.0732872	0.0423729	NA	NA	0.10527	0.072722	0.000551242	0.00712659	0.228087	0.019993	0.00127351	0.290174	0.0331746	0.00121317	0.0508697	0.00883865	0.0823748	0.00348667	0.000927062	0.012648	0.000337858	NA	9.87001e-05	NA	0.017555	0.025134	0.00170807	0.0557422
15319oA_94	Col-0 WT	root	drought	6	3	36	0.000984916	NA	0.00113916	NA	0.000116429	0.000177755	0.0112629	1.91358e-05	4.49576e-05	0.00277653	0.0148819	0.00186585	0.000163922	0.000399085	NA	0.0347923	0.0294859	NA	NA	0.0921535	0.109597	0.000402082	0.00174043	0.151782	0.0210106	0.00132521	0.250175	0.0159051	0.00125143	0.016285	0.00677568	0.0825718	0.0085696	0.000425137	0.0105938	0.000413148	NA	2.81273e-05	NA	0.0189098	0.027657	0.00115668	0.0388203
15319oA_95	Col-0 WT	root	drought	6	4	36.2	0.000681769	NA	0.00122949	NA	7.95921e-05	0.000150806	0.00735514	1.90602e-05	4.10527e-05	0.00305424	0.0194156	0.00144962	0.000129861	0.000414298	NA	0.0239993	0.0212798	NA	NA	0.0906598	0.107988	0.000202331	0.00211024	0.0956278	0.0147662	0.00138239	0.220688	0.010777	0.000731409	0.0139483	0.00652236	0.117996	0.00664887	0.000328003	0.0120211	0.000307896	NA	3.93771e-05	NA	0.0158175	0.0204187	0.00117859	0.0475003
15319oA_96	Col-0 WT	root	drought	6	5	32.1	0.00095028	NA	0.00134319	NA	0.000122869	0.000141232	0.00726387	1.2962e-05	3.02448e-05	0.00291808	0.0158939	0.00242471	0.000176608	0.000344304	NA	0.0423343	0.0254745	NA	NA	0.102422	0.130166	0.000349975	0.00351892	0.106474	0.019385	0.00235315	0.309157	0.0162131	0.00109394	0.0151904	0.00397989	0.161911	0.00971343	0.000306768	0.0108757	0.000361047	NA	4.21266e-05	NA	0.0129998	0.0202799	0.00103453	0.0541948
15316oA_7	35S:BRL3-GFP	root	water	0	1	32.4	0.0077105	NA	0.00040679	NA	6.53824e-05	0.000111644	0.00114974	1.11027e-05	3.45416e-05	0.00849848	0.0385479	0.00265847	1.8196e-05	0.000345108	NA	0.0331122	0.0196471	NA	NA	0.0905037	0.00227481	0.000325678	0.00265323	0.188135	0.0176539	0.000160372	0.038835	0.0301703	0.000437939	0.0480696	0.00233465	0.00440776	0.00203148	0.000326295	0.00657402	0.000287744	NA	3.70089e-05	NA	0.00368485	0.00636121	0.000632236	0.0170201
15316oA_8	35S:BRL3-GFP	root	water	0	2	28.4	0.00616568	NA	0.000590701	NA	0.000112821	0.000105528	0.0011089	2.14488e-05	7.07812e-05	0.00955846	0.0444939	0.0023302	2.61676e-05	0.000395946	NA	0.0478446	0.0231309	NA	NA	0.147288	0.00128521	0.00040238	0.00340994	0.225301	0.0224955	0.000175451	0.0469901	0.0248532	0.000555954	0.064824	0.00217448	0.0057796	0.00294793	0.000425974	0.0069224	0.000362914	NA	2.83125e-05	NA	0.00428205	0.00753841	0.000786743	0.024767
15317oA_7	35S:BRL3-GFP	root	water	0	3	33.8	0.00485301	NA	0.000507836	NA	7.70402e-05	0.000151198	0.00101017	5.76491e-06	7.70402e-05	0.0176708	0.0614461	0.00287591	2.67282e-05	0.000675281	NA	0.0415695	0.0393749	NA	NA	0.108031	0.00202715	0.000329124	0.00357267	0.199239	0.0229944	0.00024265	0.0380508	0.033345	0.000895396	0.0873065	0.00294587	0.00275327	0.00451995	0.000223521	0.00792545	0.000525655	NA	7.04892e-05	NA	0.00515226	0.0082944	0.000874695	0.0194306
15317oA_8	35S:BRL3-GFP	root	water	0	4	32	0.00208325	NA	0.00034589	NA	7.16544e-05	0.000114331	0.000617229	8.9568e-06	1.29083e-05	0.0144215	0.0350453	0.00254505	1.23815e-05	0.000437302	NA	0.0197669	0.00459141	NA	NA	0.147651	0.00144283	0.000201791	0.00280743	0.150369	0.0147935	0.000208114	0.0364278	0.0125817	0.000791623	0.0420332	0.0017392	0.0070079	0.00542229	0.000196259	0.00814436	0.000358008	NA	2.58166e-05	NA	0.0041333	0.00665648	0.000925975	0.0176378
15317oA_9	35S:BRL3-GFP	root	water	0	5	30	0.00234867	NA	0.00043482	NA	4.89576e-05	0.000111765	0.000723412	1.61045e-05	4.63808e-05	0.0137651	0.0376075	0.00233869	1.99695e-05	0.000572675	NA	0.0244231	0.0141313	NA	NA	0.114751	0.00134923	0.000265724	0.00308046	0.17313	0.0175622	0.000201306	0.0408892	0.0174875	0.000601663	0.045852	0.00155344	0.00300541	0.00651683	0.000231582	0.0107021	0.00051341	NA	3.67182e-05	NA	0.00508482	0.00830894	0.000812953	0.0164797
15316oA_19	35S:BRL3-GFP	root	water	1	1	30	0.0101089	NA	0.000608308	NA	0.000105607	0.000147519	0.00264989	3.69389e-05	0.000393778	0.0110952	0.0863144	0.00426644	1.49176e-05	0.00071581	NA	0.084537	0.0507789	NA	NA	0.0843062	0.00173779	0.000493939	0.00326104	0.294091	0.0274738	0.000192272	0.0369311	0.0491259	0.000930813	0.0712386	0.00447292	0.00126279	0.00406446	0.00037081	0.00847843	0.000433085	NA	6.10913e-05	NA	0.0083946	0.0145617	0.00136106	0.0265131
15316oA_20	35S:BRL3-GFP	root	water	1	2	17	0.27139	NA	0.0424465	NA	NA	0.0026738	0.0040107	0.0110294	0.0040107	0.00902406	0.00868984	0.0294118	0.0571524	0.00300802	NA	0.0150401	24.2951	NA	NA	0.0243984	0.0247326	0.00334225	0.00200535	0.0040107	0.0571524	0.00534759	0.773396	0.197527	0.0026738	0.00334225	0.0137032	0.0026738	0.0344251	0.0177139	0.00768717	NA	NA	0.00501337	NA	0.142714	0.0631684	0.0147059	0.0013369
15317oA_25	35S:BRL3-GFP	root	water	1	3	27.5	0.0020875	NA	0.000422686	NA	8.97244e-05	0.000133886	0.000978207	1.50709e-05	3.25952e-05	0.0135382	0.0484042	0.00306465	1.19165e-05	0.000688705	NA	0.0276313	0.0164427	NA	NA	0.148536	0.00144716	0.000478764	0.00245165	0.189403	0.0209486	0.000165429	0.0398026	0.0177651	0.0010087	0.0432836	0.00209731	0.00528112	0.00601294	0.000217301	0.00982763	0.000293357	NA	2.27816e-05	NA	0.00679137	0.0114258	0.00145732	0.0186115
15317oA_26	35S:BRL3-GFP	root	water	1	4	34	0.00174672	NA	0.000697975	NA	0.000115395	0.000123292	0.0012128	1.93599e-05	2.47093e-05	0.0107847	0.0559906	0.00206285	1.65578e-05	0.000626649	NA	0.0272575	0.0163163	NA	NA	0.097716	0.00127342	0.000298295	0.00416442	0.173613	0.0226786	0.000314853	0.0471849	0.017642	0.00078968	0.0412139	0.00185269	0.0180134	0.00310191	0.000247603	0.00792966	0.00024098	NA	4.83998e-05	NA	0.00768257	0.0132182	0.0014953	0.0351418
15317oA_27	35S:BRL3-GFP	root	water	1	5	32	0.00217808	NA	0.000578975	NA	0.000113747	0.000116238	0.00234717	3.62551e-05	5.14768e-05	0.015073	0.0699901	0.00285502	3.54249e-05	0.00068525	NA	0.0426001	0.0266118	NA	NA	0.109189	0.00220409	0.000334599	0.0037567	0.186078	0.0248074	0.000341241	0.0576086	0.021261	0.000882301	0.0509949	0.00389037	0.0278384	0.00388068	0.0002441	0.0107744	0.000250188	NA	7.55546e-05	NA	0.0101016	0.0160386	0.00169846	0.0353145
15316oA_35	35S:BRL3-GFP	root	water	2	1	31.1	0.00793965	NA	0.000676847	NA	0.000126068	0.000169066	0.00413626	4.59227e-05	8.68728e-05	0.0104941	0.0484782	0.00474934	1.75501e-05	0.000492572	NA	0.0829781	0.0440062	NA	NA	0.12014	0.00513281	0.000784195	0.00425852	0.262311	0.0266878	0.000225226	0.0872428	0.0438169	0.00144203	0.072938	0.00460835	0.00676204	0.00341904	0.000323506	0.0123315	0.000370891	NA	4.35826e-05	NA	0.00546567	0.00687231	0.00101176	0.0340272
15316oA_36	35S:BRL3-GFP	root	water	2	2	34.5	0.00799315	NA	0.000794324	NA	0.000124152	0.000169592	0.00629301	3.74939e-05	5.21438e-05	0.00922101	0.0397656	0.00373226	3.25278e-05	0.000604123	NA	0.0471651	0.0390617	NA	NA	0.107786	0.00513964	0.000880734	0.00356068	0.248911	0.0259818	0.000274624	0.0610617	0.0440657	0.00158617	0.060429	0.00423383	0.0196068	0.00340772	0.000381643	0.0109249	0.000419385	NA	3.60041e-05	NA	0.0110453	0.0159014	0.00141285	0.0327714
15319oA_7	35S:BRL3-GFP	root	water	2	3	35.4	0.00137602	NA	0.000441635	NA	2.81572e-05	5.67476e-05	0.0181982	5.63144e-06	7.29921e-05	0.00110701	0.0204265	0.00173838	0.00200393	0.000139053	NA	0.0450064	0.0270987	NA	NA	0.053448	0.00358398	0.000278973	0.00224175	0.0322556	0.0240839	0.000135371	0.0274641	0.0123383	0.00128787	0.00103294	0.00660719	0.00861675	NA	0.000891716	0.0120751	NA	NA	2.44751e-05	NA	0.00337691	0.00464182	0.000369076	0.0299707
15319oA_8	35S:BRL3-GFP	root	water	2	4	35	0.00104647	NA	0.000633617	NA	3.43672e-05	7.8039e-05	0.0223544	7.50375e-06	4.57729e-05	0.00145333	0.0241068	0.00185223	0.000928664	0.000107154	NA	0.0431847	0.033023	NA	NA	0.0675741	0.00523387	0.000437619	0.00294042	0.0199297	0.0319987	0.000181441	0.0484849	0.0109035	0.00169705	0.000633316	0.00682316	0.00292031	NA	0.000188344	0.00439119	1.65082e-06	NA	2.74637e-05	NA	0.00374092	NA	0.000362431	0.0261239
15319oA_9	35S:BRL3-GFP	root	water	2	5	35	0.00134612	NA	0.000546038	NA	5.34836e-05	8.38391e-05	0.00822852	2.20439e-05	3.4692e-05	0.00075925	0.0198879	0.00118278	0.000117447	0.000227305	NA	0.0220941	0.0209327	NA	NA	0.0822046	0.0043076	0.000256938	0.00189397	0.140167	0.0242234	0.000154307	0.0428309	0.0120519	0.000931987	0.0108561	0.0026384	0.00547845	0.00701032	0.000151778	0.0212565	0.000491832	NA	1.87915e-05	NA	0.00506793	0.00713102	0.000520381	0.0214111
15319oA_31	35S:BRL3-GFP	root	water	3	3	34.1	0.00172023	NA	0.000595566	NA	6.58759e-05	0.00014606	0.0149467	9.83668e-06	7.42222e-05	0.00140664	0.0417236	0.0023763	6.64721e-05	0.000681711	NA	0.0354827	0.0275698	NA	NA	0.146278	0.00608801	0.000408371	0.00431919	0.155027	0.0303906	0.000251878	0.0510333	0.0159426	0.000844464	0.0137555	0.00540987	0.0234548	0.0101541	0.00024234	0.0141866	0.00072702	NA	3.45774e-05	NA	0.00960209	0.0130974	0.00116013	0.0338397
15319oA_32	35S:BRL3-GFP	root	water	3	4	30	0.000948069	NA	0.000711193	NA	4.76018e-05	7.72584e-05	0.0226397	1.90785e-05	5.96911e-05	0.00138952	0.0293437	0.00133531	0.000118249	0.000275599	NA	0.0176412	0.0174164	NA	NA	0.0616857	0.00651162	0.000423127	0.00347795	0.0477714	0.0266124	0.000240465	0.0490546	0.0102425	0.0012809	0.00277243	0.00487937	0.0139018	0.00923682	0.000264265	0.00697007	NA	NA	1.73784e-05	NA	0.00683671	0.0101794	0.000717238	0.0284681
15319oA_33	35S:BRL3-GFP	root	water	3	5	32.3	0.000794955	NA	8.31409e-06	NA	4.54077e-05	6.77918e-05	0.00735701	5.43614e-06	4.15704e-05	0.000405152	0.0240757	0.00131043	4.82857e-05	0.000288435	NA	0.0172712	0.0123806	NA	NA	0.0932272	0.00491746	0.000223521	0.00456539	0.067952	0.0187882	0.000134944	0.0299227	0.00986051	0.000634109	0.00733367	0.00172549	0.00980935	0.00695282	0.000145497	0.00679613	0.000410268	NA	3.9332e-05	NA	0.00401187	0.00598135	0.000629952	0.0202295
15316oA_64	35S:BRL3-GFP	root	water	4	1	32.3	0.00340266	NA	0.000554655	NA	8.685e-05	8.43121e-05	0.0029811	3.86313e-05	3.29917e-05	0.00414286	0.0396081	0.00242024	1.35351e-05	0.000380392	NA	0.0257107	0.0209401	NA	NA	0.103693	0.00215574	0.00026055	0.00328507	0.0964424	0.0172812	0.000203308	0.0400189	0.0208801	0.000557193	0.0295157	0.00298363	0.0227448	0.0028903	0.000248707	0.00874929	0.000293542	NA	1.88927e-05	NA	0.00759007	0.0107206	0.00139439	0.0321452
15316oA_65	35S:BRL3-GFP	root	water	4	2	35	0.00377146	NA	0.000650334	NA	8.69158e-05	0.000115888	0.00264974	3.30621e-05	5.45354e-05	0.00303217	0.0341991	0.0028297	1.63606e-05	0.000376976	NA	0.0195261	0.0172639	NA	NA	0.123848	0.00236956	0.000280516	0.00373397	0.131796	0.0198533	0.000205189	0.046021	0.0232232	0.000554557	0.0277043	0.00225367	0.0143193	0.00344902	0.00025768	0.00788173	0.00034255	NA	2.72677e-05	NA	0.0067099	0.00983103	0.000913127	0.0266514
15319oA_55	35S:BRL3-GFP	root	water	4	3	28.7	0.000717206	NA	0.000485819	NA	4.35627e-05	7.73396e-05	0.00648453	3.21985e-05	2.2097e-05	0.000605143	0.0284348	0.00153669	1.70463e-05	0.000262954	NA	0.0208668	0.0125325	NA	NA	0.107416	0.00273719	0.000254431	0.00289566	0.0968323	0.0188686	0.000122165	0.0437527	0.00984864	0.000515176	0.00591727	0.00195338	0.0134808	0.00585539	0.000174566	0.004945	0.000330193	NA	2.3044e-05	NA	0.00602807	0.00850419	0.00095396	0.0258343
15319oA_56	35S:BRL3-GFP	root	water	4	4	32.5	0.0005605	NA	0.000482142	NA	2.87222e-05	5.9954e-05	0.00746664	8.92339e-06	1.75679e-05	0.000490507	0.03046	0.00115418	3.34627e-05	0.000256269	NA	0.016904	0.0119967	NA	NA	0.0767043	0.00274366	0.000108754	0.00363572	0.0788919	0.0193861	0.000156159	0.032052	0.00867883	0.000344108	0.00483397	0.00167927	0.0100859	0.00708712	0.000140264	0.00729292	0.000320963	NA	2.59336e-05	NA	0.00426454	0.00594437	0.000537634	0.025698
15319oA_57	35S:BRL3-GFP	root	water	4	5	34.1	0.000488835	NA	0.000313297	NA	3.05283e-05	8.24265e-05	0.00632051	2.17514e-05	6.10567e-06	0.000377406	0.0215305	0.00095401	3.6634e-05	0.000256056	NA	0.0083018	0.0077313	NA	NA	0.104017	0.00212821	7.44128e-05	0.00209462	0.0571261	0.0154164	0.000128219	0.0205658	0.00651093	0.000260254	0.00425031	0.00096355	0.0054703	0.00470365	8.16633e-05	0.00511922	0.000277426	NA	1.4501e-05	NA	0.00478761	0.00646208	0.000648345	0.0150921
15316oA_80	35S:BRL3-GFP	root	water	5	1	27.1	0.00624324	NA	0.000872697	NA	0.00011075	0.000157644	0.00704942	6.01974e-05	3.05976e-05	0.00581288	0.0514455	0.00409276	1.96224e-05	0.000628914	NA	0.0340714	0.0266409	NA	NA	0.122572	0.00379244	0.000810504	0.00539782	0.26869	0.0294382	0.000283693	0.0685147	0.0374318	0.00166158	0.0517528	0.00863783	0.00988435	0.00372892	0.000434685	0.0162397	0.000364178	NA	2.6274e-05	NA	0.00690774	0.0111093	0.00148166	0.0326659
15316oA_81	35S:BRL3-GFP	root	water	5	2	26.2	0.00308728	NA	0.000664581	NA	7.99528e-05	0.000134101	0.00430984	2.07285e-05	3.84958e-05	0.00374678	0.0413064	0.00282669	4.188e-05	0.00060155	NA	0.0268303	0.0263853	NA	NA	0.157798	0.00410636	0.000486908	0.00490969	0.137536	0.0196629	0.000250434	0.0793889	0.0204019	0.000890056	0.032773	0.00383054	0.0137278	0.00438387	0.000361691	0.014419	0.000287661	NA	2.49588e-05	NA	0.00556285	0.00888237	0.000973393	0.0347799
15319oA_79	35S:BRL3-GFP	root	water	5	3	26	0.00107138	NA	0.000533106	NA	6.98307e-05	9.18145e-05	0.0106217	1.61645e-06	3.45921e-05	0.00111665	0.0298077	0.0018101	0.000128023	0.000340748	NA	0.0236296	0.0164652	NA	NA	0.0885302	0.00412325	0.00035077	0.00255464	0.111687	0.0180681	0.000156473	0.0465357	0.0117587	0.000826977	0.00984355	0.00711659	0.0096153	0.0112537	0.000185892	0.0228741	0.000344628	NA	2.42468e-05	NA	0.00441162	0.00683307	0.000825684	0.0287276
15319oA_80	35S:BRL3-GFP	root	water	5	4	25	0.000988488	NA	0.000517097	NA	5.90091e-05	7.26529e-05	0.0103815	1.0915e-05	2.69464e-05	0.000918564	0.0283442	0.00201484	0.000154856	0.000358148	NA	0.0235071	0.0166798	NA	NA	0.0940428	0.00422001	0.000273216	0.00253432	0.0964202	0.0184552	0.000160996	0.0477176	0.0114495	0.000903897	0.0108833	0.00687064	0.00973173	0.0122145	0.000152128	0.025551	0.000437623	NA	2.86518e-05	NA	0.00461465	0.00698081	0.000812825	0.0286119
15319oA_81	35S:BRL3-GFP	root	water	5	5	26.2	0.000656478	NA	0.00044499	NA	2.70945e-05	7.41337e-05	0.0183526	1.69341e-06	2.33314e-05	0.00125839	0.0286681	0.00149001	0.000161815	0.000158804	NA	0.0229867	0.00555739	NA	NA	0.0647784	0.00332285	0.000359003	0.00232166	0.0296527	0.0125085	0.000159933	0.0444947	0.00765572	0.00121794	0.00639657	0.0105366	0.00786664	0.0504563	0.000127758	0.0335856	NA	NA	5.45654e-06	NA	0.00721261	0.010644	0.00159293	0.0228247
15316oA_95	35S:BRL3-GFP	root	water	6	1	29.5	0.00227154	NA	0.000428921	NA	7.91068e-05	0.000142272	0.00320969	3.78991e-05	3.27857e-05	0.00481799	0.0598676	0.00242644	2.2559e-05	0.000645487	NA	0.0398476	0.0156246	NA	NA	0.186683	0.00243577	0.000305298	0.00371832	0.173222	0.0232857	0.000302591	0.0543815	0.0154983	0.00067316	0.0268461	0.00254074	0.0206403	0.00491364	0.000284544	0.0119981	0.000353424	NA	3.91022e-05	NA	0.0110578	0.0183711	0.00165162	0.0278314
15316oA_96	35S:BRL3-GFP	root	water	6	2	22.6	0.0069847	NA	0.000521968	NA	8.10686e-05	0.000266317	0.00754471	7.18239e-05	6.75571e-05	0.00671767	0.0972314	0.00404738	2.5245e-05	0.00106136	NA	0.0440519	0.0411274	NA	NA	0.160851	0.00258353	0.000697261	0.00420703	0.311823	0.0374092	0.000294407	0.0658252	0.0403953	0.00132234	0.0362583	0.00884181	0.00576902	0.00391298	0.00050419	0.0125894	0.000478233	NA	8.21352e-05	NA	0.0180438	0.0280615	0.00260522	0.0229115
15319oA_103	35S:BRL3-GFP	root	water	6	3	10	0.00139536	NA	0.000409411	NA	6.34916e-05	0.000160553	0.0190562	4.37873e-05	5.47341e-05	0.00116401	0.0734452	0.00318188	0.000105819	0.000549531	NA	0.0626903	0.0224038	NA	NA	0.258857	0.00264767	0.000426926	0.00391969	0.157658	0.0380322	0.000227694	0.0431991	0.0195861	0.00135741	0.00562156	0.00537124	0.00790069	0.044847	0.00027659	0.0101068	0.000685271	NA	3.7949e-05	NA	0.0126852	0.0240042	0.000744384	0.0252069
15319oA_104	35S:BRL3-GFP	root	water	6	4	24.5	0.000385646	NA	0.000201841	NA	3.26168e-05	6.21639e-05	0.00714808	9.97691e-06	1.03606e-05	0.000522253	0.0272761	0.0010706	4.56636e-05	0.000330006	NA	0.0115207	0.00613695	NA	NA	0.125438	0.00182194	6.71523e-05	0.00206138	0.0455105	0.0133169	0.000141979	0.0208721	0.00495392	0.000288563	0.0026481	0.0010917	0.0133261	0.00967032	9.66993e-05	0.00603987	0.000320029	NA	1.38142e-05	NA	0.00648192	0.0109255	0.000895236	0.0175494
15319oA_105	35S:BRL3-GFP	root	water	6	5	30	0.000430824	NA	0.000235948	NA	5.79675e-05	7.60277e-05	0.00799427	2.59251e-05	7.86493e-06	0.000586083	0.0277886	0.00128111	3.58291e-05	0.000313141	NA	0.0122946	0.00685094	NA	NA	0.0970072	0.00195924	8.50578e-05	0.00260067	0.0478503	0.0153258	0.000133704	0.0231742	0.00552817	0.000304402	0.00229773	0.00240492	0.00883232	0.0117447	0.000136326	0.00595317	0.000265369	NA	1.28169e-05	NA	0.00747547	0.0122119	0.000983117	0.0158784
15316oA_21	35S:BRL3-GFP	root	drought	1	1	26.4	0.00527479	NA	0.000327807	NA	9.08939e-05	0.000157802	0.0012035	3.28228e-05	2.35651e-05	0.00528069	0.0396836	0.00314299	8.50027e-05	0.000609747	NA	0.0154776	0.0111943	NA	NA	0.216463	0.000680863	0.000245329	0.00332352	0.143772	0.0153994	0.000148965	0.0215255	0.022782	0.000440162	0.0246238	0.00063205	0.00881293	0.00857517	0.000221764	0.00981065	0.000680442	NA	2.39859e-05	NA	0.00708089	0.012681	0.00110377	0.0205908
15316oA_22	35S:BRL3-GFP	root	drought	1	2	25	0.0091283	NA	0.000806581	NA	0.000107963	0.000187936	0.00274249	3.71301e-05	0.000112533	0.00689192	0.0818862	0.00435908	7.31178e-05	0.00104935	NA	0.0266332	0.0276391	NA	NA	0.195711	0.00128927	0.000406718	0.00666057	0.265739	0.0218165	0.000223352	0.0466491	0.0426494	0.000501542	0.0601794	0.00217068	0.0116988	0.00669085	0.000464983	0.0137359	0.000778019	NA	4.74123e-05	NA	0.0106615	0.017779	0.00115218	0.0386982
15317oA_28	35S:BRL3-GFP	root	drought	1	3	19	0.0029294	NA	0.000749555	NA	0.000126941	0.000177159	0.00194456	3.76637e-05	9.11369e-05	0.0129108	0.0680058	0.0037966	2.23192e-05	0.000942988	NA	0.0411441	0.0357931	NA	NA	0.146794	0.00120338	0.000834647	0.00490558	0.239905	0.0313976	0.000259461	0.0412683	0.0285384	0.00171068	0.0601587	0.00188179	0.00902814	0.0125006	0.000373847	0.00923412	0.000395237	NA	7.39325e-05	NA	0.0110285	0.018731	0.00145122	0.0328646
15317oA_29	35S:BRL3-GFP	root	drought	1	4	35.5	0.00165823	NA	0.000490968	NA	9.39092e-05	8.61872e-05	0.00218557	1.49458e-05	4.18481e-05	0.00978598	0.0423363	0.00241598	1.12093e-05	0.000753017	NA	0.0140575	0.0241693	NA	NA	0.106322	0.00447999	0.000414994	0.00339368	0.141034	0.0225504	0.000326067	0.0739085	0.016131	0.000738569	0.044839	0.00208219	0.0123073	0.00310174	0.000232905	0.0101489	0.000236143	NA	4.65809e-05	NA	0.00793022	0.0136452	0.00102777	0.0198335
15317oA_30	35S:BRL3-GFP	root	drought	1	5	24	0.00178502	NA	0.000661654	NA	0.000109513	9.84468e-05	0.00226962	2.93814e-05	2.93814e-05	0.010638	0.0495218	0.00234746	1.67894e-05	0.00079139	NA	0.0173343	0.0118834	NA	NA	0.129104	0.00199984	0.000269012	0.00443774	0.15967	0.0246094	0.000231999	0.0406883	0.018052	0.000749799	0.0434544	0.00219369	0.018782	0.00555614	0.000289998	0.0111073	0.000355248	NA	6.10523e-06	NA	0.011155	0.0196886	0.00108826	0.0270725
15316oA_37	35S:BRL3-GFP	root	drought	2	1	35.8	0.0056045	NA	0.000595595	NA	9.05346e-05	0.000128681	0.00223183	2.13621e-05	8.90087e-05	0.00901073	0.0350862	0.00386755	6.00173e-05	0.000424699	NA	0.032152	0.0230039	NA	NA	0.193928	0.00249275	0.000355526	0.00375922	0.163115	0.0205224	0.000244138	0.0510127	0.0338106	0.000708001	0.0435624	0.00188851	0.0101882	0.00648695	0.000298561	0.0105183	0.000456742	NA	2.54311e-05	NA	0.00530441	0.00753624	0.00096994	0.0281334
15316oA_38	35S:BRL3-GFP	root	drought	2	2	19.5	0.00895327	NA	0.00102802	NA	7.63977e-05	0.000207748	0.00491358	4.02093e-05	6.6122e-05	0.0101859	0.0596179	0.00528082	2.7253e-05	0.000678197	NA	0.06305	0.0399292	NA	NA	0.163017	0.00515036	0.000610288	0.00601486	0.274227	0.0350219	0.000353842	0.08671	0.0537321	0.00107404	0.077826	0.00400127	0.0159747	0.0113171	0.00037484	0.0128379	0.000594204	NA	6.6122e-05	NA	0.00772197	0.0111853	0.00130099	0.0457953
15319oA_10	35S:BRL3-GFP	root	drought	2	3	33.6	0.000305445	NA	8.67153e-05	NA	4.31419e-06	2.32967e-05	0.00403464	6.90271e-05	6.38501e-05	0.000351175	0.0123748	0.000657483	8.80096e-05	6.21244e-05	NA	0.0102837	0.00447641	NA	NA	0.079684	0.000566885	7.29099e-05	0.000652306	0.0255482	0.00564642	4.57305e-05	0.00644454	0.00300441	0.000265754	0.00398675	0.000490524	0.00219808	0.00483406	4.05534e-05	0.0344251	0.000318819	NA	7.76555e-06	NA	0.00521629	0.00895627	0.0012468	0.00649286
15319oA_11	35S:BRL3-GFP	root	drought	2	4	36	0.000530191	NA	0.000346034	NA	3.02867e-05	3.93379e-05	0.00560791	1.04437e-06	2.33242e-05	0.000373536	0.0178709	0.000798594	5.11741e-05	0.00017441	NA	0.0145933	0.0114954	NA	NA	0.0655021	0.00273137	0.000138553	0.00225479	0.0721064	0.0154574	0.000128109	0.0293746	0.00610677	0.00038015	0.00543072	0.0014287	0.00881865	0.00293781	9.67782e-05	0.0064441	0.000375277	NA	1.00956e-05	NA	0.00250196	0.00381891	0.000386417	0.0220428
15319oA_12	35S:BRL3-GFP	root	drought	2	5	34.8	0.00063106	NA	0.000466132	NA	3.63649e-05	2.79165e-05	0.00752791	5.87716e-06	4.29767e-05	0.000484866	0.0248813	0.000994342	0.000160153	0.000202762	NA	0.0149879	0.0144751	NA	NA	0.0737536	0.00412797	0.00011387	0.00289854	0.0703382	0.0208676	0.00016456	0.0592076	0.00717638	0.000478254	0.00773397	0.00197326	0.0221514	0.00374118	0.000113135	0.0110391	0.000403687	NA	3.1957e-05	NA	0.00313069	0.00511166	0.000265207	0.0268972
15316oA_48	35S:BRL3-GFP	root	drought	3	1	35.4	0.00524305	NA	0.000718814	NA	0.000261281	0.000118738	0.00488974	5.02241e-05	8.24488e-05	0.00894221	0.0393345	0.00443656	4.20953e-05	0.000803876	NA	0.0531243	0.0321684	NA	NA	0.174905	0.0130858	0.0004735	0.00376681	0.217154	0.0234105	0.000477274	0.150952	0.0291744	0.000986483	0.0556077	0.00510979	0.0281728	0.0107032	0.000383503	0.0140424	0.000479016	NA	2.38056e-05	NA	0.0122997	0.0179683	0.00166378	0.0404359
15316oA_49	35S:BRL3-GFP	root	drought	3	1	35.4	1.62429	NA	0.0322841	NA	0.0726392	0.0625504	0.0221953	0.0201776	0.0807103	0.0221953	0.766747	4.92736	0.123083	0.0766747	NA	0.167474	0.0322841	NA	NA	737.637	0.169492	0.0100888	0.538741	46.6465	0.0322841	0.0625504	0.137207	6.59605	0.0181598	0.0100888	0.141243	0.0686037	6.01291	0.00605327	9.88297	0.772801	NA	0.0343019	NA	0.84544	1.16223	0.984665	0.112994
15316oA_50	35S:BRL3-GFP	root	drought	3	2	34.3	0.00240087	NA	0.000827163	NA	0.000181669	0.000150729	0.00330042	8.88476e-05	2.92374e-05	0.0093625	0.0408339	0.00364474	3.12244e-05	0.000852426	NA	0.026394	0.0167411	NA	NA	0.206137	0.0272649	0.000423233	0.00533568	0.146952	0.0186566	0.000717026	0.224114	0.0137779	0.000866052	0.0458877	0.00361522	0.0989675	0.00658636	0.00039286	0.0141282	0.000361635	NA	1.16382e-05	NA	0.0177644	0.0249878	0.00336372	0.0673366
15319oA_34	35S:BRL3-GFP	root	drought	3	3	33	0.00071645	NA	0.000732727	NA	0.000105666	0.000136085	0.00872068	3.38879e-05	2.80176e-05	0.0016469	0.0309613	0.00214722	0.00011207	0.000571292	NA	0.0349942	0.0166449	NA	NA	0.198896	0.0135333	0.000372501	0.00320601	0.140003	0.0238536	0.00038264	0.0942597	0.00813124	0.00119168	0.0195397	0.00360573	0.0432834	0.00818567	0.000371967	0.0144488	0.000427735	NA	2.32146e-05	NA	0.0135562	0.0196598	0.00171761	0.0457154
15319oA_35	35S:BRL3-GFP	root	drought	3	4	31	0.000401936	NA	0.000318866	NA	7.79106e-05	5.10804e-05	0.00734371	1.70268e-05	3.04419e-05	0.000558273	0.0236234	0.0013219	3.09578e-05	0.000388005	NA	0.0275231	0.010649	NA	NA	0.15173	0.00618383	0.000212061	0.00226818	0.0899671	0.0175753	0.000181619	0.0552814	0.00474842	0.000693456	0.00920686	0.00249262	0.0400605	0.00733443	0.000222896	0.0101289	0.000382329	NA	5.6756e-06	NA	0.00749438	0.0109121	0.00066095	0.0385435
15319oA_36	35S:BRL3-GFP	root	drought	3	5	35.8	0.000494863	NA	0.000435702	NA	0.000174698	8.70012e-05	0.00977755	3.41045e-05	1.53122e-05	0.000969542	0.0396016	0.00119435	0.000125978	0.000514351	NA	0.0279685	0.0170181	NA	NA	0.0647672	0.0162191	0.000241515	0.00240889	0.0833722	0.0179452	0.000327125	0.0758574	0.00725312	0.000538016	0.0116728	0.00612349	0.0793145	0.00370556	0.000290932	0.00886925	0.000245691	NA	4.52406e-05	NA	0.0102453	0.0142633	0.00147067	0.0537215
15316oA_66	35S:BRL3-GFP	root	drought	4	1	34.9	0.0024976	NA	0.000526869	NA	0.000155095	7.59134e-05	0.00341686	3.77053e-05	2.66451e-05	0.00603009	0.0286392	0.0018463	2.71478e-05	0.000641494	NA	0.0178324	0.0168684	NA	NA	0.0940065	0.0158998	0.000214418	0.00289125	0.0853051	0.0109944	0.000500978	0.119214	0.0158078	0.000454475	0.0230455	0.00415211	0.0843956	0.00281634	0.000335829	0.0106867	0.000202603	NA	8.29518e-06	NA	0.018541	0.025159	0.00231033	0.047336
15316oA_67	35S:BRL3-GFP	root	drought	4	2	34.3	0.00530014	NA	0.000854093	NA	0.000180396	0.000128295	0.00423222	6.20392e-05	0.000100287	0.0088692	0.0466827	0.00343233	1.59615e-05	0.000677011	NA	0.0438672	0.0306841	NA	NA	0.134773	0.00727606	0.000315918	0.00404851	0.198122	0.0212936	0.000421927	0.0930618	0.0329398	0.000736038	0.0360201	0.00515769	0.0545439	0.00375879	0.000459873	0.0163094	0.000363502	NA	2.68034e-05	NA	0.0176896	0.0251918	0.00197803	0.0464767
15319oA_58	35S:BRL3-GFP	root	drought	4	3	35.3	0.000520092	NA	0.000468606	NA	5.89199e-05	6.41511e-05	0.00643107	2.97353e-05	3.71691e-05	0.000675651	0.0270902	0.00116793	2.91846e-05	0.000374719	NA	0.0190066	0.0111879	NA	NA	0.135507	0.00419873	0.000110957	0.00236698	0.130595	0.0178513	0.000175658	0.049453	0.00710315	0.000335623	0.0061395	0.00190691	0.0169028	0.00533004	0.000218334	0.00511639	0.000387935	NA	1.37663e-05	NA	0.00831045	0.0131276	0.000993653	0.0252631
15319oA_59	35S:BRL3-GFP	root	drought	4	4	33.5	0.000447947	NA	0.000351392	NA	8.57951e-05	3.73761e-05	0.00823067	2.88815e-05	1.33081e-05	0.000773005	0.0263702	0.00120906	3.82255e-05	0.000366682	NA	0.0312951	0.0127653	NA	NA	0.120121	0.00871967	7.10712e-05	0.00210297	0.0594727	0.0129828	0.000204436	0.058749	0.0062469	0.000327041	0.00786115	0.002842	0.0338556	0.00515167	0.000141576	0.00701793	0.000344596	NA	3.39783e-06	NA	0.00938763	0.0137765	0.00117055	0.0310213
15319oA_60	35S:BRL3-GFP	root	drought	4	5	36.1	0.000616288	NA	0.000276155	NA	6.5597e-05	6.93763e-05	0.0068507	1.75465e-05	4.88603e-05	0.000771507	0.0296423	0.00154544	6.20877e-06	0.000364158	NA	0.0302078	0.0134166	NA	NA	0.0824257	0.00324692	8.04441e-05	0.00251509	0.088533	0.0136461	0.000144151	0.0326832	0.00794183	0.00030126	0.00585757	0.00292973	0.0236846	0.00409833	0.000174385	0.00554794	0.000344722	NA	1.32274e-05	NA	0.00949807	0.0136131	0.00103147	0.0255491
15316oA_82	35S:BRL3-GFP	root	drought	5	1	32.2	0.00333724	NA	0.00116506	NA	0.000212743	0.000142331	0.00440573	1.88602e-05	4.09894e-05	0.00593441	0.017028	0.00324646	1.38308e-05	0.000384244	NA	0.0400869	0.0229843	NA	NA	0.0960324	0.0516102	0.000471001	0.00303045	0.135275	0.0163025	0.000954576	0.295762	0.0254876	0.00103052	0.0304194	0.00371822	0.0813924	0.00325174	0.000409391	0.00874231	0.000260019	NA	7.39318e-05	NA	0.00793409	0.0110148	0.00097067	0.0532863
15316oA_83	35S:BRL3-GFP	root	drought	5	2	32.6	0.00253932	NA	0.000462229	NA	0.000194453	9.91328e-05	0.00592568	5.16194e-05	5.30859e-05	0.0067727	0.0188314	0.00251263	1.05585e-05	0.000561068	NA	0.0294122	0.022514	NA	NA	0.129808	0.0342269	0.000360163	0.0031394	0.184715	0.0151969	0.000618847	0.192977	0.0187754	0.000730004	0.0254264	0.00543852	0.026831	0.00422839	0.000495957	0.0109486	0.000275988	NA	2.63963e-05	NA	0.0173538	0.0244978	0.00172309	0.032146
15319oA_82	35S:BRL3-GFP	root	drought	5	3	33.5	0.000961577	NA	0.000826504	NA	0.000133857	0.000111709	0.0128529	1.46025e-05	3.2369e-05	0.00147145	0.0223358	0.00206431	0.000140428	0.000400109	NA	0.0499514	0.0240092	NA	NA	0.0880759	0.030109	0.000275501	0.0030916	0.150065	0.0198147	0.00051839	0.15155	0.0120422	0.000964011	0.0135723	0.00858994	0.0356207	0.0245191	0.000312494	0.0090599	0.000397919	NA	3.09087e-05	NA	0.00932226	0.0137775	0.00114387	0.0403707
15319oA_83	35S:BRL3-GFP	root	drought	5	4	31.5	0.000706939	NA	0.000464544	NA	0.000136518	0.00010998	0.0116079	2.65376e-05	3.09149e-05	0.0012987	0.0199628	0.00174163	0.000114358	0.000333498	NA	0.0254848	0.0172872	NA	NA	0.0996091	0.0194715	0.000227074	0.00192274	0.130226	0.0165947	0.000340337	0.112669	0.00860993	0.000724448	0.011151	0.00574087	0.0272653	0.0127285	0.000334866	0.00995596	0.000424875	NA	2.18866e-05	NA	0.0111718	0.0161373	0.00112443	0.031656
15319oA_84	35S:BRL3-GFP	root	drought	5	5	35	0.000895036	NA	0.00127536	NA	0.000149433	0.000135369	0.0126168	2.85193e-05	2.98866e-05	0.00161642	0.019507	0.00193326	9.66921e-05	0.000360398	NA	0.0373061	0.0222443	NA	NA	0.0800669	0.0496077	0.00048307	0.00333578	0.145312	0.0208988	0.00106205	0.178785	0.0118906	0.00114136	0.0155239	0.00618712	0.0643758	0.0165644	0.000429742	0.0330236	0.000460801	NA	4.8639e-05	NA	0.0111081	0.0163533	0.00104623	0.0487935
15316oA_97	35S:BRL3-GFP	root	drought	6	1	34	0.0052441	NA	0.000656431	NA	0.000611214	0.000396487	0.011048	7.81837e-05	0.000115159	0.00963731	0.0499509	0.00322246	8.90982e-06	0.0010772	NA	0.0637827	0.0595976	NA	NA	0.133951	0.0460876	0.000478903	0.00365169	0.369144	0.0299065	0.00137857	0.256945	0.0333027	0.000954687	0.0546308	0.0156946	0.0137957	0.00511001	0.00167282	0.0134656	0.000495386	NA	0.00013387	NA	0.0307471	0.0476963	0.00240476	0.0406295
15316oA_98	35S:BRL3-GFP	root	drought	6	2	24.2	0.00469329	NA	0.000605196	NA	0.000169012	0.000227078	0.00465976	3.94017e-05	6.22131e-05	0.00468741	0.0189207	0.00327449	2.83415e-05	0.000555425	NA	0.0303787	0.0211888	NA	NA	0.132475	0.017896	0.000368786	0.00230465	0.217103	0.0199511	0.000838495	0.184313	0.0323	0.000765567	0.0189266	0.00262989	0.0440414	0.00572119	0.000718216	0.0108552	0.000433764	NA	5.04618e-05	NA	0.0236939	0.0398092	0.00127191	0.0226124
15319oA_106	35S:BRL3-GFP	root	drought	6	3	26.1	0.00125958	NA	0.000482007	NA	0.000445636	0.000296544	0.0155232	3.3095e-05	6.65177e-05	0.00196145	0.0159606	0.00239496	4.75126e-05	0.000356181	NA	0.0570754	0.0337422	NA	NA	0.122211	0.075683	0.000393536	0.00196342	0.188418	0.0204796	0.00245722	0.284684	0.0183477	0.0012681	0.00967685	0.0105478	0.015282	0.00904771	0.000977449	0.00917551	0.000396157	NA	8.2246e-05	NA	0.0140978	0.0209088	0.000926005	0.0384013
15319oA_107	35S:BRL3-GFP	root	drought	6	4	34.8	0.000700217	NA	0.000610146	NA	0.000217403	0.000201401	0.0135149	2.49179e-05	3.74912e-05	0.00208968	0.01892	0.00213906	4.98359e-05	0.000456981	NA	0.0346259	0.0162227	NA	NA	0.103374	0.0865896	0.000331706	0.00253157	0.166847	0.0203483	0.00123607	0.245378	0.0113091	0.0011844	0.0101146	0.00725318	0.0519788	0.0104491	0.000545908	0.00889182	0.000336964	NA	2.0803e-05	NA	0.020016	0.028542	0.00121252	0.0394652
15319oA_108	35S:BRL3-GFP	root	drought	6	5	15.6	0.00170196	NA	0.00161077	NA	0.000472422	0.000546265	0.0292942	6.53917e-05	8.27405e-05	0.00355473	0.0430473	0.00549557	0.000661924	0.000852317	NA	0.0821124	0.038546	NA	NA	0.218362	0.195799	0.000853206	0.00585011	0.259086	0.0479891	0.0030316	0.498885	0.0270708	0.0028372	0.0208181	0.017997	0.115061	0.0250682	0.00123666	0.017658	0.00091326	NA	5.51604e-05	NA	0.0452488	0.0658027	0.00285588	0.087842
15316oA_5	bri1-301bak1brl1brl3	root	water	0	1	26.9	0.00955989	NA	0.000314386	NA	9.91721e-05	0.000108374	0.000928844	4.08957e-05	5.92988e-05	0.00919336	0.0314866	0.00222882	1.73807e-05	0.00048717	NA	0.0192834	0.0273551	NA	NA	0.130518	0.00427565	0.000177896	0.00167928	0.107145	0.0153952	0.000208568	0.0534763	0.0273516	0.000251509	0.0414493	0.00229578	0.00979299	0.00286832	0.000210613	0.00808151	0.00040589	NA	6.44108e-05	NA	0.0040451	0.00528117	0.000661999	0.00932934
15316oA_6	bri1-301bak1brl1brl3	root	water	0	2	30.7	0.00617502	NA	0.000132578	NA	6.47293e-05	2.30062e-05	0.000357181	2.57358e-05	6.62891e-06	0.00450103	0.0131974	0.00154181	3.11949e-05	0.000253068	NA	0.00772151	0.0114185	NA	NA	0.0969256	0.00116357	0.00012166	0.000881255	0.0596539	0.00956162	7.9157e-05	0.0234866	0.0174691	0.000259307	0.0205874	0.000917519	0.000958852	0.00217311	0.000111912	0.00350396	0.000257358	NA	2.61257e-05	NA	0.00161784	0.00258722	0.00036303	0.00377965
15317oA_4	bri1-301bak1brl1brl3	root	water	0	3	30	0.00205817	NA	0.000219937	NA	1.39158e-05	0.000127957	0.000180565	3.7335e-06	2.03645e-06	0.0070132	0.0128806	0.00156467	4.24261e-05	0.000357397	NA	0.00558124	0.00205139	NA	NA	0.156465	0.00126735	0.000121169	0.00153922	0.0823776	0.00727319	9.80891e-05	0.0424536	0.00724909	0.000436819	0.0189882	0.000364525	0.0036836	0.00479822	7.12758e-05	0.00518786	0.000507755	NA	6.10936e-06	NA	0.00257577	0.00379629	0.000612633	0.00532906
15317oA_5	bri1-301bak1brl1brl3	root	water	0	4	34	0.000821716	NA	4.67643e-06	NA	1.36953e-05	3.40712e-05	9.18585e-05	1.67016e-06	1.16911e-05	0.00314023	0.00573297	0.00174698	3.67434e-05	0.000161337	NA	0.00255467	0.000246515	NA	NA	0.113639	0.000584888	3.34031e-05	0.000733198	0.0433529	0.00311083	3.70774e-05	0.013722	0.00424487	0.000207099	0.00805215	0.000240836	0.00420745	0.00289438	3.87476e-05	0.0227909	0.000478666	NA	4.67643e-06	NA	0.00173529	0.00233354	0.000326014	0.00248586
15317oA_6	bri1-301bak1brl1brl3	root	water	0	5	30	0.00234264	NA	0.00015838	NA	2.127e-05	6.77367e-05	0.000257858	1.21075e-05	1.53798e-05	0.0068918	0.0121841	0.0019071	2.61784e-05	0.000386459	NA	0.00386688	0.0034297	NA	NA	0.128751	0.00140415	0.000120421	0.0015105	0.0901772	0.00833881	0.000113876	0.0449919	0.0102217	0.000303343	0.0193727	0.000526841	0.00336982	0.00406846	8.24621e-05	0.00546573	0.000455178	NA	1.96338e-06	NA	0.0028937	0.0042913	0.000422782	0.00403933
15316oA_15	bri1-301bak1brl1brl3	root	water	1	1	26	0.0213745	NA	0.00141809	NA	0.000114567	0.00026987	0.00508679	9.41998e-05	0.000123478	0.013757	0.0952411	0.0132236	6.61945e-05	0.00116477	NA	0.0820391	0.0933406	NA	NA	0.186579	0.0181335	0.000614845	0.0052701	0.314583	0.0504504	0.000647942	0.106497	0.100961	0.000934361	0.140416	0.00558961	0.0281581	0.0063674	0.000511734	0.0229402	0.000515553	NA	0.000145119	NA	0.00907883	0.0135215	0.0012857	0.0536557
15316oA_16	bri1-301bak1brl1brl3	root	water	1	2	26.2	0.00901491	NA	0.000696842	NA	8.03454e-05	8.65258e-05	0.00322772	1.5451e-05	3.09021e-05	0.0118193	0.0597585	0.00651725	7.03022e-05	0.000751693	NA	0.0365317	0.0308102	NA	NA	0.163552	0.00673665	0.000278891	0.00333588	0.219501	0.0267141	0.000397864	0.100606	0.0390317	0.000686799	0.0717423	0.00323468	0.0250137	0.00402809	0.000251852	0.0154866	0.000649716	NA	1.62236e-05	NA	0.00625304	0.00985081	0.000895388	0.034058
15317oA_19	bri1-301bak1brl1brl3	root	water	1	3	5	0.0144324	NA	0.00250551	NA	0.000278609	0.000495964	0.00487665	5.13748e-05	0.000169932	0.0579764	0.171282	0.0184732	0.000278609	0.00279597	NA	0.131004	0.120905	NA	NA	0.585003	0.0210123	0.00287699	0.0100734	0.655854	0.0829031	0.00107294	0.330911	0.111021	0.00542992	0.223818	0.00782675	0.0520881	0.0186945	0.00101959	0.0458184	0.0017586	NA	0.000116581	NA	0.0199018	0.0309533	0.00191865	0.0941779
15317oA_20	bri1-301bak1brl1brl3	root	water	1	4	20	0.00427926	NA	0.000886017	NA	9.5291e-05	0.000145145	0.00209766	1.9563e-05	8.45629e-05	0.0247043	0.0761924	0.00483018	5.86891e-05	0.0010564	NA	0.0446258	0.0499224	NA	NA	0.193405	0.00904886	0.000847522	0.00381669	0.221427	0.0317748	0.000513057	0.134735	0.0363431	0.0015316	0.0979194	0.00480872	0.0350923	0.00565372	0.00038495	0.0186259	0.000478348	NA	0.000113592	NA	0.00873648	0.0134701	0.00173291	0.0401226
15317oA_21	bri1-301bak1brl1brl3	root	water	1	5	29.3	0.00267795	NA	0.000599908	NA	5.86899e-05	9.6203e-05	0.00163938	1.57313e-05	9.34803e-05	0.0154512	0.0505626	0.00295053	8.77323e-06	0.000674934	NA	0.0304437	0.0332654	NA	NA	0.0982091	0.00589501	0.000548781	0.00251399	0.15141	0.0206474	0.000341551	0.0929149	0.0220178	0.00107124	0.0672871	0.00345635	0.023381	0.0030071	0.00020965	0.0131366	0.000285886	NA	7.62364e-05	NA	0.00543184	0.00792495	0.0011024	0.0269033
15316oA_31	bri1-301bak1brl1brl3	root	water	2	1	34	0.00791619	NA	0.000578152	NA	5.78446e-05	0.000124204	0.00370411	5.69637e-05	9.39607e-05	0.0105547	0.0802874	0.00311539	1.4975e-05	0.000825093	NA	0.0361332	0.0367011	NA	NA	0.128682	0.00774178	0.000405793	0.00304668	0.148112	0.0262206	0.000476851	0.137397	0.0387582	0.000733481	0.0633237	0.00431397	0.030036	0.00743846	0.000287461	0.0129181	0.000360281	NA	3.81715e-05	NA	0.00815432	0.011714	0.00162317	0.0338341
15316oA_32	bri1-301bak1brl1brl3	root	water	2	2	29	0.00858322	NA	0.000452765	NA	4.56274e-05	0.000140041	0.00297877	3.89588e-05	7.54608e-05	0.00899352	0.0784701	0.00389448	4.45745e-05	0.000681955	NA	0.0477396	0.0399647	NA	NA	0.135534	0.00310653	0.00035098	0.0024179	0.169192	0.024105	0.00028289	0.0892122	0.043856	0.000715298	0.0501137	0.00391132	0.0243457	0.00893561	0.000248845	0.00979165	0.000444692	NA	5.3349e-05	NA	0.00583154	0.00860533	0.00131302	0.024968
15317oA_43	bri1-301bak1brl1brl3	root	water	2	3	14.5	0.00470262	NA	0.00073701	NA	0.000102244	0.000180144	0.00348908	2.37353e-05	7.66831e-05	0.0158144	0.0988232	0.00536356	9.12894e-06	0.00110643	NA	0.0520222	0.0486828	NA	NA	0.187895	0.00688201	0.000682236	0.00407151	0.269831	0.0402538	0.000653632	0.169774	0.0432201	0.00173998	0.0808106	0.0055364	0.0226915	0.0055291	0.000362115	0.0180552	0.000538608	NA	5.59909e-05	NA	0.00851244	0.0134141	0.00178258	0.0405356
15319oA_1	bri1-301bak1brl1brl3	root	water	2	3	14.5	0.00250776	NA	0.000348301	NA	5.49243e-05	8.70751e-05	0.0187419	1.00471e-05	4.28678e-05	0.00103686	0.0426233	0.00264173	0.00427874	0.000494319	NA	0.0307014	0.0305634	NA	NA	0.137214	0.00494453	0.000423989	0.00273751	0.0795679	0.0408804	0.000204961	0.0907658	0.0122984	0.00237313	0.00152984	0.00739335	0.0174746	0.00403024	0.00706447	0.0112287	3.34904e-06	NA	1.87546e-05	NA	0.00421779	0.0063029	0.000463508	0.0288406
15319oA_2	bri1-301bak1brl1brl3	root	water	2	4	25.6	0.00166336	NA	0.000249503	NA	6.92437e-05	3.65035e-05	0.0122366	1.73109e-05	6.28462e-05	0.000714641	0.0317791	0.00207806	0.00390474	0.000301436	NA	0.0272083	0.0242135	NA	NA	0.0743651	0.00200581	0.000270201	0.00171077	0.0401843	0.0308063	9.21995e-05	0.0451006	0.0102398	0.00148385	0.000320252	0.00334327	0.0159513	NA	0.0069112	0.00425134	4.89222e-06	NA	7.52649e-06	NA	0.00383475	0.00553385	0.000308963	0.019844
15319oA_3	bri1-301bak1brl1brl3	root	water	2	5	21.9	0.000588227	NA	0.000266812	NA	5.07292e-05	3.79501e-05	0.0155015	1.82006e-05	4.18226e-05	0.000854652	0.0236847	0.00164386	0.00394758	0.000187427	NA	0.00919399	0.0168041	NA	NA	0.0674052	0.00834476	0.000224215	0.00267277	0.0190467	0.0285129	0.000206402	0.0858284	0.00611384	0.00108971	0.000176197	0.00350884	0.0404366	NA	0.00735574	0.00569987	NA	NA	2.59455e-05	NA	0.00379075	0.00555853	0.000168839	0.0299755
15316oA_47	bri1-301bak1brl1brl3	root	water	3	1	33.6	0.00661861	NA	2.98417e-06	NA	2.98417e-05	0.000112042	0.00272726	2.52298e-05	9.38656e-05	0.00469138	0.0493847	0.00319577	5.91408e-05	0.000717556	NA	0.0358021	0.0280403	NA	NA	0.11012	0.00433274	0.000250941	0.00267517	0.115328	0.0195086	0.000399336	0.0861282	0.0368753	0.000411001	0.0299876	0.00292041	0.0296534	0.00538127	0.000236563	0.00946388	0.000370579	NA	1.81763e-05	NA	0.00754099	0.0119388	0.00122486	0.0279364
15319oA_25	bri1-301bak1brl1brl3	root	water	3	3	35.5	0.000874744	NA	0.000450283	NA	1.96898e-05	8.84427e-05	0.0087936	1.61392e-06	6.48795e-05	0.000932845	0.0388686	0.00110424	3.8734e-05	0.000448992	NA	0.0331157	0.0241455	NA	NA	0.0768651	0.00420813	0.000120076	0.0018828	0.10425	0.0223124	0.000224335	0.0655745	0.0103704	0.000428011	0.00680815	0.00586175	0.0553235	0.00365004	0.000156227	0.00777973	0.000362486	NA	3.03417e-05	NA	0.00738594	0.0116832	0.000856668	0.0321431
15319oA_26	bri1-301bak1brl1brl3	root	water	3	4	34.4	0.000928617	NA	0.000423634	NA	2.13713e-05	0.000103065	0.00519736	1.65455e-05	8.72086e-05	0.00157561	0.0525475	0.00119748	0.000145463	0.000565994	NA	0.0359634	0.029764	NA	NA	0.117512	0.0028834	0.000109614	0.00157217	0.132767	0.0240399	0.000174073	0.0562689	0.0104606	0.000395369	0.0162663	0.00523424	0.0179481	0.00679641	0.000167523	0.00830378	0.000383994	NA	5.03259e-05	NA	0.00671885	0.0105957	0.00107408	0.0261802
15319oA_27	bri1-301bak1brl1brl3	root	water	3	5	35.2	0.00141433	NA	0.000351539	NA	8.91227e-06	6.33761e-05	0.0111641	2.03002e-05	7.40213e-05	0.00104991	0.0586608	0.00105041	1.85672e-05	0.000589943	NA	0.0371476	0.035354	NA	NA	0.063111	0.00155841	0.000165867	0.00164481	0.103521	0.0255252	0.000138635	0.039639	0.0134724	0.000544886	0.00655596	0.00858202	0.0100142	0.00453783	0.000174779	0.00523769	0.000349559	NA	2.3766e-05	NA	0.00753334	0.0115775	0.00098233	0.0212149
15316oA_60	bri1-301bak1brl1brl3	root	water	4	1	30.9	0.00608564	NA	0.000640326	NA	6.33538e-05	0.000104081	0.00334248	3.84648e-05	3.87476e-05	0.00676415	0.0384246	0.00303872	2.82829e-05	0.000769296	NA	0.0148587	0.0316888	NA	NA	0.101869	0.00383092	0.000388607	0.00239047	0.152565	0.0249065	0.00024691	0.0494818	0.0326311	0.000774669	0.0359329	0.00588257	0.011663	0.00300732	0.000311961	0.0139353	0.000311678	NA	6.02426e-05	NA	0.00866617	0.0124445	0.00125265	0.0176307
15316oA_61	bri1-301bak1brl1brl3	root	water	4	2	32.9	0.00631643	NA	0.000723584	NA	5.41284e-05	0.000101874	0.00384592	3.93197e-05	5.59157e-05	0.00732444	0.0566283	0.00326379	2.65536e-05	0.000823671	NA	0.0372873	0.0421926	NA	NA	0.103876	0.00181968	0.000256089	0.00287978	0.176504	0.0266621	0.000260174	0.0610504	0.0351544	0.000620945	0.0394484	0.00637873	0.0228228	0.00290966	0.00032809	0.00988635	0.000324004	NA	6.43413e-05	NA	0.00976456	0.0145776	0.00126768	0.0262916
15319oA_49	bri1-301bak1brl1brl3	root	water	4	3	30	0.00183997	NA	0.000587841	NA	3.08645e-05	6.73921e-05	0.00941904	3.31297e-05	0.000116096	0.0018009	0.0351674	0.001616	0.000220299	0.000673638	NA	0.0203904	0.0377617	NA	NA	0.0910391	0.00573824	0.000338943	0.00137021	0.199685	0.030572	0.000193965	0.0678078	0.0237186	0.000819466	0.0218973	0.00978149	0.00828187	0.00502723	0.000182638	0.0239055	0.000457021	NA	4.36067e-05	NA	0.00667069	0.0101272	0.000852029	0.0159374
15319oA_50	bri1-301bak1brl1brl3	root	water	4	4	30.2	0.00105878	NA	0.000695011	NA	3.16692e-05	7.36095e-05	0.011563	2.91014e-05	6.3909e-05	0.00166706	0.0377252	0.00149815	0.000152355	0.000617407	NA	0.024617	0.0254093	NA	NA	0.0952852	0.00361799	0.000313839	0.00169017	0.167322	0.0253562	0.00021769	0.0609333	0.0142999	0.000685596	0.0123884	0.0075173	0.0146551	0.00944941	0.000211128	0.0111353	0.000381742	NA	3.28104e-05	NA	0.00691102	0.0109025	0.000857066	0.0224734
15319oA_51	bri1-301bak1brl1brl3	root	water	4	5	36.1	0.000822712	NA	0.000529315	NA	3.54479e-05	7.89066e-05	0.0175423	3.04411e-05	7.36996e-05	0.00168167	0.060276	0.00124749	4.62625e-05	0.000851551	NA	0.0397517	0.0283595	NA	NA	0.0625263	0.0322556	0.000262355	0.00242628	0.0983175	0.0214574	0.000624444	0.128461	0.0115814	0.000632855	0.00941993	0.0154941	0.0808695	0.00538247	0.000225905	0.014071	0.000376709	NA	3.28444e-05	NA	0.0137786	0.0213254	0.00203575	0.0465621
15316oA_76	bri1-301bak1brl1brl3	root	water	5	1	32.1	0.00377866	NA	0.000537841	NA	3.87785e-05	9.10452e-05	0.00316691	2.61334e-05	4.55226e-05	0.00494932	0.0275044	0.00189003	1.40502e-05	0.000566504	NA	0.00831575	0.0215019	NA	NA	0.101033	0.00308205	0.000295054	0.0021494	0.0908084	0.0204734	0.000239134	0.0669733	0.0230876	0.000544585	0.0190965	0.00647068	0.0253418	0.00353615	0.000268921	0.0114748	0.000268921	NA	4.55226e-05	NA	0.00748145	0.011479	0.00112598	0.0170255
15316oA_77	bri1-301bak1brl1brl3	root	water	5	2	34.1	0.00428439	NA	0.000779977	NA	7.50493e-05	0.000125732	0.00443205	5.96983e-05	0.000112818	0.0110693	0.0446897	0.00213135	1.70567e-05	0.000824324	NA	0.00949276	0.0287339	NA	NA	0.0919693	0.00150488	0.000264135	0.00271055	0.124928	0.0229595	0.000179339	0.0554549	0.0247931	0.000525345	0.0340163	0.0202251	0.0150674	0.00337235	0.00034357	0.0170101	0.000333336	NA	9.3568e-05	NA	0.0100863	0.0151597	0.00195957	0.0184219
15319oA_73	bri1-301bak1brl1brl3	root	water	5	3	29.9	0.00111695	NA	0.000777627	NA	3.99204e-05	8.01142e-05	0.0102092	3.69127e-05	6.42554e-05	0.00161267	0.0484841	0.00140514	1.72259e-05	0.000763409	NA	0.0123042	0.0296641	NA	NA	0.0859202	0.00287263	0.000354635	0.00207258	0.127384	0.0274882	0.000160502	0.0447661	0.0154221	0.000684662	0.00937254	0.0182939	0.0138382	0.00670553	0.000284091	0.0106407	0.000412875	NA	4.01938e-05	NA	0.00759363	0.0113822	0.00145409	0.0200515
15319oA_74	bri1-301bak1brl1brl3	root	water	5	4	33.5	0.000769292	NA	0.000488751	NA	3.61655e-05	6.79395e-05	0.0149136	3.74571e-05	4.98567e-05	0.00129653	0.0365618	0.00134303	1.73078e-05	0.000585623	NA	0.00926147	0.0227726	NA	NA	0.0809294	0.00466509	0.000262717	0.00189791	0.0815617	0.021588	0.000214151	0.0623845	0.00987267	0.000505025	0.00601251	0.0232079	0.0346561	0.00366176	0.000194519	0.0115513	0.000284674	NA	5.39899e-05	NA	0.00970863	0.0142422	0.0013544	0.0270278
15319oA_75	bri1-301bak1brl1brl3	root	water	5	5	32	0.000746781	NA	0.000678005	NA	2.95111e-05	8.27811e-05	0.00860674	4.0015e-05	3.67638e-05	0.000987621	0.0345497	0.00129974	3.27623e-05	0.000458923	NA	0.0201363	0.0176666	NA	NA	0.0846331	0.00393948	0.000299863	0.0022476	0.0991583	0.0255291	0.000205077	0.0420213	0.0111564	0.000625735	0.00639816	0.0077149	0.0070609	0.00665925	0.000217582	0.00778943	0.000306865	NA	2.651e-05	NA	0.00712193	0.0107025	0.00114593	0.024016
15316oA_91	bri1-301bak1brl1brl3	root	water	6	1	29.6	0.00604261	NA	0.000552531	NA	6.88293e-05	0.000119503	0.00394034	6.12418e-05	4.47119e-05	0.00780291	0.0377575	0.00233017	4.06472e-06	0.00060754	NA	0.0158511	0.0303849	NA	NA	0.099991	0.00157115	0.000657401	0.00196705	0.174075	0.0247219	0.00015473	0.0323506	0.0297947	0.00135165	0.0291375	0.00942581	0.00530907	0.00327996	0.000432215	0.017949	0.000283717	NA	0.00010758	NA	0.0139238	0.0217817	0.00222069	0.0151473
15316oA_92	bri1-301bak1brl1brl3	root	water	6	2	32.1	0.00460902	NA	0.000526291	NA	4.57509e-05	0.000140988	0.00356266	4.69959e-05	5.91339e-05	0.00599773	0.0292457	0.00197351	1.30717e-05	0.000540608	NA	0.0140228	0.0234273	NA	NA	0.139325	0.00147492	0.000651406	0.00225456	0.19375	0.0252657	0.000160595	0.0321358	0.0266999	0.00135168	0.024468	0.00576835	0.00306282	0.00316366	0.000398687	0.0123397	0.000249918	NA	4.97969e-05	NA	0.0113531	0.018709	0.00207311	0.0148286
15319oA_97	bri1-301bak1brl1brl3	root	water	6	3	31.2	0.000665277	NA	0.00047653	NA	2.41159e-05	7.68493e-05	0.00819425	1.96142e-05	4.14793e-05	0.000918332	0.0247535	0.00112219	3.34407e-05	0.000306754	NA	0.012329	0.019448	NA	NA	0.100733	0.00406851	0.000199036	0.00249197	0.0660228	0.0205406	0.000179744	0.055361	0.0112174	0.000636338	0.00539006	0.00533507	0.0191281	0.00648588	0.000194856	0.00827528	0.000318973	NA	1.25403e-05	NA	0.00628074	0.0101898	0.000860776	0.0211734
15319oA_98	bri1-301bak1brl1brl3	root	water	6	4	31.5	0.000678441	NA	0.000450277	NA	3.35892e-05	0.000102281	0.0061789	1.90641e-05	2.99579e-05	0.00102613	0.0180976	0.00114778	7.23227e-05	0.00028808	NA	0.0127509	0.0181663	NA	NA	0.0999351	0.0068289	0.000336497	0.0016259	0.0740264	0.0206307	0.000227257	0.0642997	0.0102281	0.000735029	0.00687429	0.00630872	0.0328578	0.00959804	0.000160986	0.00993726	0.000354048	NA	1.87615e-05	NA	0.00733727	0.0123956	0.000776486	0.0183082
15319oA_99	bri1-301bak1brl1brl3	root	water	6	5	33.8	0.000731297	NA	0.000344374	NA	1.16948e-05	5.99668e-05	0.00585112	1.36854e-05	3.68261e-05	0.000734283	0.02002	0.000922892	4.20514e-05	0.000290877	NA	0.0183553	0.0170468	NA	NA	0.0779935	0.00225759	0.000156511	0.00132325	0.0781169	0.0175765	0.000129389	0.0337215	0.0102108	0.000459082	0.00436489	0.00248949	0.00871361	0.00571277	0.000141581	0.00489862	0.000246088	NA	1.02018e-05	NA	0.0049974	0.00832096	0.000598175	0.0173578
15316oA_17	bri1-301bak1brl1brl3	root	drought	1	1	31.9	0.00430832	NA	0.00044928	NA	6.02387e-05	8.11549e-05	0.00194353	3.76492e-05	4.35057e-05	0.00730436	0.0614259	0.00214224	7.11151e-06	0.000585654	NA	0.0223812	0.0210174	NA	NA	0.101318	0.00628407	0.000153525	0.0020979	0.103396	0.0168555	0.00046685	0.110264	0.0211685	0.000310815	0.048854	0.00244385	0.0577886	0.00417613	0.000186154	0.0108919	0.000436312	NA	1.50597e-05	NA	0.00777121	0.0122904	0.00100398	0.0383938
15316oA_18	bri1-301bak1brl1brl3	root	drought	1	2	32.5	0.00609291	NA	0.000429396	NA	3.90686e-05	6.9535e-05	0.00194698	3.40506e-05	0.000117564	0.00972199	0.073749	0.00308284	4.65956e-06	0.000613987	NA	0.0288925	0.0258064	NA	NA	0.100263	0.00201042	0.000282441	0.00223014	0.132271	0.0232824	0.00025771	0.0577183	0.0257251	0.0004104	0.0500982	0.00199752	0.0400625	0.00563663	0.00025305	0.00957791	0.0004423	NA	2.93911e-05	NA	0.00836535	0.0129805	0.000863094	0.0303312
15317oA_22	bri1-301bak1brl1brl3	root	drought	1	3	25.8	0.00180667	NA	0.00038963	NA	5.18519e-05	7.55557e-05	0.00106371	7.40742e-07	4.85186e-05	0.00938853	0.0372089	0.00174482	1.96297e-05	0.000620001	NA	0.010913	0.0189037	NA	NA	0.12962	0.00268667	8.59261e-05	0.00211074	0.0730538	0.0173067	0.000438149	0.0827849	0.0152904	0.00034926	0.0317519	0.00175222	0.0387523	0.00428704	0.000194815	0.0104322	0.000278889	NA	2.77778e-05	NA	0.00548408	0.0094389	0.000747779	0.0202504
15317oA_23	bri1-301bak1brl1brl3	root	drought	1	4	35	0.00227578	NA	0.000395292	NA	4.31177e-05	8.90171e-05	0.00145932	2.94869e-05	6.45374e-05	0.0136794	0.0575078	0.00183431	2.53142e-05	0.000761653	NA	0.0252644	0.0249045	NA	NA	0.0935453	0.00188661	0.000263713	0.00202931	0.106427	0.0196789	0.000286802	0.0464124	0.0195151	0.000537441	0.0462975	0.00249359	0.0205674	0.00626374	0.000179147	0.00845496	0.00025954	NA	3.44941e-05	NA	0.00831253	0.0135512	0.00118087	0.023604
15317oA_24	bri1-301bak1brl1brl3	root	drought	1	5	29	0.0032452	NA	0.000707886	NA	8.25978e-05	0.000130697	0.00219896	2.25568e-05	0.000102501	0.0172225	0.0805664	0.00248988	2.55423e-05	0.00105785	NA	0.0327203	0.0503611	NA	NA	0.125078	0.00195714	0.000377163	0.00348768	0.170026	0.0357274	0.00055994	0.104056	0.0307307	0.0011086	0.062491	0.0034303	0.0416256	0.00757677	0.000350958	0.0120337	0.000429575	NA	0.00011975	NA	0.0119219	0.0195422	0.0019714	0.0406643
15316oA_33	bri1-301bak1brl1brl3	root	drought	2	1	33.9	0.00517169	NA	0.000435221	NA	2.67314e-05	0.000118203	0.00766648	1.79602e-05	0.000120291	0.00527904	0.0407913	0.00259211	2.71491e-05	0.000515833	NA	0.0259403	0.0190407	NA	NA	0.125105	0.00323826	0.000354191	0.00256789	0.0310548	0.0239843	0.000327877	0.0657839	0.030742	0.000741797	0.0103789	0.00343081	0.0290792	0.0189968	0.000362127	0.00657927	4.71976e-05	NA	1.79602e-05	NA	0.0144387	0.0217656	0.00159052	0.0303117
15316oA_34	bri1-301bak1brl1brl3	root	drought	2	2	33.6	0.00841451	NA	0.00107165	NA	8.84909e-05	0.000135098	0.00338501	5.00713e-05	9.25848e-05	0.0118669	0.0711432	0.003807	1.00773e-05	0.00117243	NA	0.0712118	0.0557162	NA	NA	0.140353	0.0186143	0.000396477	0.00371189	0.165035	0.0292341	0.00106441	0.215482	0.0467137	0.000782562	0.0599074	0.00317906	0.117482	0.00669193	0.000345461	0.0136443	0.000327826	NA	5.88889e-05	NA	0.0177133	0.0299253	0.00234957	0.0663933
15319oA_4	bri1-301bak1brl1brl3	root	drought	2	3	35	0.000861885	NA	0.000343982	NA	2.03179e-05	5.24202e-05	0.0171952	5.48583e-06	3.49468e-05	0.000990904	0.0293594	0.00130542	0.00133468	0.000267587	NA	0.0206019	0.0266829	NA	NA	0.0512618	0.00767508	0.000147914	0.00164169	0.0165142	0.0250412	0.000252145	0.0700669	0.00682498	0.000894597	0.000215776	0.00571664	0.0534598	NA	0.000607099	0.00585968	NA	NA	1.54416e-05	NA	0.0068581	0.0100149	0.00068898	0.0290597
15319oA_5	bri1-301bak1brl1brl3	root	drought	2	4	32	0.000729088	NA	0.000160638	NA	1.50274e-05	2.48729e-05	0.0115721	5.70005e-06	2.7723e-05	0.000839721	0.0230401	0.00138563	0.00259793	0.000222043	NA	0.0184013	0.0169799	NA	NA	0.0550987	0.00243962	0.000151829	0.00146258	0.0130057	0.0218221	0.000150015	0.0310909	0.00759195	0.000824693	0.000206497	0.0016214	0.0255774	NA	0.00464502	0.00366125	3.36821e-06	NA	9.84554e-06	NA	0.00733182	0.0105316	0.000547464	0.0231018
15319oA_6	bri1-301bak1brl1brl3	root	drought	2	5	35	0.00095551	NA	0.000210881	NA	1.05858e-05	2.84146e-05	0.0167039	6.96436e-06	3.06432e-05	0.000902303	0.0250996	0.00137588	0.00297044	0.000222302	NA	0.0188793	0.0213887	NA	NA	0.0627798	0.00357216	0.000161016	0.00185419	0.0133955	0.0252196	0.00016213	0.0475839	0.00927012	0.000693093	6.82507e-05	0.00191576	0.0442641	NA	0.00475527	0.00558848	NA	NA	8.91438e-06	NA	0.00845	0.012598	0.000454912	0.0284188
15319oA_28	bri1-301bak1brl1brl3	root	drought	3	3	33.8	0.000681217	NA	0.000347054	NA	2.88364e-05	9.60082e-05	0.00883208	2.23906e-05	4.78345e-05	0.0014978	0.0486836	0.000962796	0.000112971	0.000547552	NA	0.0277789	0.0193122	NA	NA	0.114316	0.0211032	0.000135361	0.00119349	0.0624779	0.0170929	0.00033077	0.117325	0.00744793	0.000533643	0.0102006	0.00596337	0.0726273	0.00612214	0.000141807	0.0119742	0.000365035	NA	1.52663e-05	NA	0.00795884	0.0124933	0.00132512	0.040738
15319oA_29	bri1-301bak1brl1brl3	root	drought	3	4	34.4	0.000879735	NA	0.000406941	NA	2.06003e-05	5.06565e-05	0.0104673	5.74108e-06	7.73357e-05	0.000740936	0.0293646	0.00102394	4.62663e-05	0.000388367	NA	0.0191776	0.0234584	NA	NA	0.0864424	0.00794599	0.000100638	0.00188915	0.0796061	0.021678	0.000209718	0.0712822	0.0103765	0.000414033	0.00524363	0.00399309	0.0431189	0.0052622	0.000184728	0.0107054	0.000364389	NA	2.66791e-05	NA	0.00910906	0.0145036	0.000785177	0.0257126
15319oA_30	bri1-301bak1brl1brl3	root	drought	3	5	32.7	1.97248	NA	0.0254842	NA	0.0229358	0.0433231	0.079001	0.0407747	NA	0.0178389	0.0815494	0.0280326	0.132518	0.09684	NA	0.114679	0.0407747	NA	NA	0.0688073	0.0739042	0.0509684	0.0764526	0.0433231	0.0178389	0.132518	0.0127421	1.00408	0.0280326	0.00764526	0.0407747	0.0254842	4.11315	0.0560652	0.0458716	0.0509684	NA	0.0942915	NA	NA	1.12385	0.04842	0.00764526
15316oA_62	bri1-301bak1brl1brl3	root	drought	4	1	34.9	0.00427091	NA	0.000459597	NA	6.65303e-05	0.000110069	0.00416499	3.13084e-05	4.62288e-05	0.00486454	0.0414176	0.00257389	NA	0.00081891	NA	0.02414	0.0341736	NA	NA	0.105601	0.00511697	0.000267589	0.00235865	0.144391	0.0215813	0.000342925	0.100282	0.0292611	0.000567954	0.0242271	0.00503576	0.0447451	0.0032277	0.000320422	0.00994139	0.000226007	NA	3.96247e-05	NA	0.0138102	0.0225932	0.00202551	0.0286107
15316oA_63	bri1-301bak1brl1brl3	root	drought	4	2	30.7	0.00542668	NA	0.000827172	NA	9.28375e-05	0.000105792	0.00578453	4.85778e-05	7.79943e-05	0.00864711	0.0746203	0.00353943	3.9402e-05	0.00123873	NA	0.0410803	0.0433484	NA	NA	0.101074	0.0266527	0.000365683	0.00349382	0.131448	0.0222511	0.00103417	0.217015	0.0338652	0.000728127	0.0378232	0.00868868	0.131444	0.00297674	0.000351649	0.0190438	0.000410482	NA	6.82788e-05	NA	0.0166673	0.0255182	0.00274087	0.0588064
15319oA_52	bri1-301bak1brl1brl3	root	drought	4	3	33.3	3.43343	NA	0.0800801	NA	0.16016	0.28028	1.62162	0.3003	0.19019	0.36036	3.95395	15.8458	0.790791	0.24024	NA	2.2022	0.15015	NA	NA	2869.01	4.38438	NA	3.33333	135.906	1.43143	8.00801	8.00801	24.7347	1.77177	0.14014	0.28028	0.910911	117.728	0.12012	50.6106	6.68669	NA	0.22022	NA	3.06306	5.1952	5.23524	2.36236
15319oA_53	bri1-301bak1brl1brl3	root	drought	4	4	34.3	0.00118674	NA	0.000627527	NA	NA	5.91895e-05	0.0239005	NA	0.000275629	0.00123591	0.00861252	0.000440829	NA	6.15453e-05	NA	0.0404989	0.00974301	NA	NA	0.0462821	0.0468628	0.000363088	0.00299835	0.000803917	0.0239152	0.00054419	0.156971	0.0210759	0.000865757	7.95083e-05	2.09077e-05	0.0775609	NA	0.000273567	0.00113903	1.76685e-06	NA	5.59503e-06	NA	0.000763574	NA	0.000308021	0.0498261
15319oA_54	bri1-301bak1brl1brl3	root	drought	4	5	33.1	0.000696153	NA	0.000657881	NA	3.91423e-05	0.00015367	0.0132057	3.10239e-05	8.6403e-05	0.0017962	0.059594	0.00135867	3.27636e-05	0.000911291	NA	0.0385746	0.0301248	NA	NA	0.163243	0.020998	0.000199481	0.00296989	0.127886	0.0254703	0.000447672	0.14084	0.00985864	0.000700792	0.0121071	0.00862609	0.0655926	0.0114339	0.000299801	0.0116775	0.0004584	NA	3.24736e-05	NA	0.0144189	0.0222618	0.00283187	0.0467875
15316oA_78	bri1-301bak1brl1brl3	root	drought	5	1	33.6	0.00278327	NA	0.000433932	NA	6.71943e-05	9.74687e-05	0.00420518	2.4121e-05	5.9318e-05	0.00463616	0.0356632	0.00223021	1.89522e-05	0.000917338	NA	0.0199707	0.0242763	NA	NA	0.0898166	0.0121969	0.00024121	0.0020082	0.0903788	0.0165266	0.000482667	0.158889	0.0202538	0.00053657	0.0204832	0.00579889	0.0564491	0.00252163	0.000252286	0.0111407	0.000247117	NA	3.79045e-05	NA	0.0100361	0.015182	0.00157476	0.0280065
15316oA_79	bri1-301bak1brl1brl3	root	drought	5	2	32.7	0.00309516	NA	0.000689051	NA	6.29872e-05	0.000133006	0.00477385	3.89642e-05	2.4316e-05	0.00699393	0.0569159	0.00218903	1.31834e-05	0.000862193	NA	0.0479878	0.030281	NA	NA	0.10846	0.0134456	0.000372064	0.00433382	0.125699	0.0210679	0.000568057	0.148692	0.0241795	0.000756726	0.0301952	0.00491974	0.0995052	0.00220397	0.000358295	0.011795	0.000212106	NA	4.45305e-05	NA	0.0143951	0.0212525	0.00223209	0.0651593
15319oA_76	bri1-301bak1brl1brl3	root	drought	5	3	35.2	0.0011359	NA	0.000396844	NA	4.447e-05	6.61406e-05	0.0137076	2.84427e-05	6.29803e-05	0.00102033	0.0369895	0.00137947	2.93457e-05	0.000619194	NA	0.0273283	0.0178503	NA	NA	0.0755251	0.0184379	0.000227316	0.00187135	0.0714587	0.0159975	0.000407453	0.113398	0.0108764	0.000442668	0.00476754	0.00815313	0.0621758	0.00349417	0.000204968	0.0104784	0.000306098	NA	2.77655e-05	NA	0.00979671	0.0145769	0.00138083	0.0332076
15319oA_77	bri1-301bak1brl1brl3	root	drought	5	4	28.3	0.00155053	NA	0.000551422	NA	3.91687e-05	0.000110774	0.0151249	2.69285e-05	6.36492e-05	0.00134673	0.0518591	0.00188591	1.83603e-05	0.000881602	NA	0.0383272	0.026176	NA	NA	0.0922564	0.00887447	0.000355884	0.00258911	0.132298	0.0229988	0.000357415	0.123382	0.0163031	0.000670152	0.00701548	0.0102325	0.0465193	0.00557267	0.000269591	0.0112592	0.000447992	NA	3.85567e-05	NA	0.0105502	0.0163285	0.00158664	0.0401489
15319oA_78	bri1-301bak1brl1brl3	root	drought	5	5	27.3	0.0011395	NA	0.000587838	NA	6.52435e-05	8.97906e-05	0.0125791	3.19758e-05	1.35655e-05	0.000980591	0.040919	0.00192662	4.00505e-05	0.000645975	NA	0.029138	0.0187762	NA	NA	0.0937624	0.0103375	0.000313944	0.00271891	0.0744115	0.0190524	0.000429897	0.122897	0.0118385	0.000615292	0.00567425	0.0075605	0.0928557	0.00568135	0.000231259	0.0107445	0.000301348	NA	3.00379e-05	NA	0.0118575	0.0176723	0.00143794	0.0508812
15316oA_93	bri1-301bak1brl1brl3	root	drought	6	1	32.5	0.00520841	NA	0.000724855	NA	0.000106885	0.000184364	0.00386815	5.90432e-05	6.55777e-05	0.0107613	0.0413811	0.00304038	2.28705e-05	0.000878414	NA	0.0303634	0.0457464	NA	NA	0.0859266	0.0379167	0.000522521	0.00231552	0.157196	0.0199818	0.000652976	0.218961	0.032323	0.00106091	0.0317816	0.0135928	0.0830129	0.00327538	0.000468845	0.0465114	0.000276313	NA	0.000119253	NA	0.0133209	0.0199795	0.00222451	0.0312362
15316oA_94	bri1-301bak1brl1brl3	root	drought	6	2	20.5	0.00443078	NA	0.000416772	NA	0.000103285	0.000203746	0.00379936	3.14697e-05	5.97118e-05	0.00916576	0.0275106	0.00260553	1.97694e-05	0.00070121	NA	0.0262946	0.0322427	NA	NA	0.142502	0.0215995	0.000353833	0.0020185	0.111881	0.0142187	0.000418789	0.170698	0.0281678	0.000748415	0.0193268	0.00677406	0.0421452	0.0074317	0.000466801	0.0204121	0.000334467	NA	3.10663e-05	NA	0.0186398	0.0273948	0.00162271	0.0265128
15319oA_100	bri1-301bak1brl1brl3	root	drought	6	3	28.5	0.000790336	NA	0.000379849	NA	5.59613e-05	0.000100668	0.0143214	3.43896e-05	8.69119e-05	0.00148125	0.0343927	0.00160818	4.97086e-05	0.000520534	NA	0.029642	0.030069	NA	NA	0.101397	0.028877	0.000325451	0.00173542	0.0910055	0.0181977	0.000378911	0.137772	0.0111716	0.0007647	0.00596378	0.00602631	0.0675424	0.00953155	0.00032889	0.0177232	0.000298252	NA	3.84538e-05	NA	0.0142451	0.0218946	0.00204118	0.0406194
15319oA_101	bri1-301bak1brl1brl3	root	drought	6	4	30.3	0.000757514	NA	0.000453798	NA	5.30743e-05	6.85648e-05	0.0109539	2.43786e-05	3.42824e-05	0.00147541	0.0308138	0.00145434	3.85995e-05	0.000539631	NA	0.031168	0.0222391	NA	NA	0.0894494	0.0211279	0.00016481	0.00219027	0.0723524	0.0149065	0.000414182	0.113615	0.0108685	0.000517284	0.00640269	0.0135817	0.0869623	0.00683464	0.000230835	0.0107672	0.00021763	NA	2.59023e-05	NA	0.0142275	0.0213196	0.00152696	0.0388684
15319oA_102	bri1-301bak1brl1brl3	root	drought	6	5	28	0.000662155	NA	0.000419471	NA	5.10775e-05	7.38374e-05	0.00915637	2.51418e-05	3.57278e-05	0.00164348	0.0350667	0.00130711	0.000125709	0.000599168	NA	0.0398606	0.0224606	NA	NA	0.0883601	0.0560556	0.000246654	0.0011769	0.0562747	0.0122663	0.000428998	0.145924	0.0085969	0.000526389	0.00959886	0.0101118	0.0705902	0.00723871	0.000213043	0.0138129	0.000219924	NA	3.2552e-05	NA	0.0131296	0.01993	0.00148628	0.037317
15316oA_102	Arabidopsis leaf control	NA	NA	NA	NA	NA	NA	NA	NA	NA	NA	NA	NA	NA	NA	NA	NA	NA	NA	NA	NA	NA	NA	NA	NA	NA	NA	NA	NA	NA	NA	NA	NA	NA	NA	NA	NA	NA	NA	NA	NA	NA	NA	NA	NA	NA	NA	NA	NA
15319oA_115	Arabidopsis leaf control	NA	NA	NA	NA	NA	NA	NA	NA	NA	NA	NA	NA	NA	NA	NA	NA	NA	NA	NA	NA	NA	NA	NA	NA	NA	NA	NA	NA	NA	NA	NA	NA	NA	NA	NA	NA	NA	NA	NA	NA	NA	NA	NA	NA	NA	NA	NA	NA
15316oA_103	Blank	NA	NA	NA	NA	NA	NA	NA	NA	NA	NA	NA	NA	NA	NA	NA	NA	NA	NA	NA	NA	NA	NA	NA	NA	NA	NA	NA	NA	NA	NA	NA	NA	NA	NA	NA	NA	NA	NA	NA	NA	NA	NA	NA	NA	NA	NA	NA	NA
15319oA_116	Blank	NA	NA	NA	NA	NA	NA	NA	NA	NA	NA	NA	NA	NA	NA	NA	NA	NA	NA	NA	NA	NA	NA	NA	NA	NA	NA	NA	NA	NA	NA	NA	NA	NA	NA	NA	NA	NA	NA	NA	NA	NA	NA	NA	NA	NA	NA	NA	NA
[truncated: 31 more columns]
